# Supplementary material for: Gender-Based Analysis of the Psychological Impact of the COVID-19 Pandemic on Healthcare Workers in Spain
Source: Front Psychiatry. 2021 Jul 20;12:692215. doi: 10.3389/fpsyt.2021.692215 (PMC8329080; doi:10.3389/fpsyt.2021.692215)
Supplement: Supplementary file 1 [file Table_1.XLS]

## Sheet: Form Responses 1
¿Haces guardias en Urgencias de medicina o en otras áreas (trauma, ojos, pediatría...)?	¿Cual es su situación laboral?	Sexo	Edad	Estado civil	¿Recibes o has recibido tratamiento psiquiátrico?	¿Tienes personas a cargo (ancianos, niños...)?	¿Has recibido diagnóstico positivo de infección por CoVID-19?	¿Realizas guardias o turnos de noche?	1. ¿Se ha sentido perfectamente bien de salud y en plena forma?	2. ¿Ha tenido la sensación de que necesitaba un reconstituyente?	3. ¿Se ha sentido agotado y sin fuerzas para nada?	4. ¿Ha tenido la sensación de que estaba enfermo?	5. ¿Ha padecido dolores de cabeza?	6. ¿Ha tenido sensación de opresión en la cabeza o de que la cabeza le va a estallar?	7. ¿Ha tenido oleadas de calor o escalofríos?	8. ¿Sus preocupaciones le han hecho perder mucho sueño?	9. ¿Ha tenido dificultades para seguir durmiendo de un tirón toda la noche?	10. ¿Se ha sentido constantemente agobiado y en tensión?	11. ¿Se ha sentido con los nervios a flor de piel y de mal humor?	12. ¿Se ha asustado o tenido pánico sin motivo?	13. ¿Ha tenido la sensación de que todo se le viene encima?	14. ¿Se ha notado nervioso y "a punto de explotar" constantemente?	15. ¿Se las ha arreglado para mantenerse ocupado y activo?	16. ¿Le cuesta más tiempo hacer las cosas?	17. ¿Ha tenido la impresión, en conjunto, de que está haciendo las cosas bien?	18. ¿Se ha sentido satisfecho con su manera de hacer las cosas?	19. ¿Ha sentido que está desempeñando un papel útil en la vida?	20. ¿Se ha sentido capaz de tomar decisiones?	21. ¿Ha sido capaz de disfrutar de sus actividades normales de cada día?	22. ¿Ha pensado que usted es una persona que no vale para nada?	23. ¿Ha estado viviendo la vida totalmente sin esperanza?	24. ¿Ha tenido el sentimiento de que la vida no merece la pena vivirla?	25. ¿Ha pensado en la posibilidad de quitarse de en medio?	26. ¿Ha notado que a veces no puede hacer nada porque tiene los nervios desquiciados?	27. ¿Ha notado que desea estar muerto y lejos de todo?	28. ¿Ha notado que la idea de quitarse la vida le viene repentinamente a la cabeza?	1. En el último mes, ¿Con qué frecuencia ha estado afectado por algo que ha ocurrido inesperadamente?	2. En el último mes, ¿Con qué frecuencia se ha sentido incapaz de controlar las cosas importantes en su vida?	3. En el último mes, ¿Con qué frecuencia se ha sentido nervioso o estresado?	4. En el último mes, ¿Con qué frecuencia ha manejado con éxito los pequeños problemas irritantes de la vida?	5. En el último mes, ¿Con qué frecuencia ha sentido que ha afrontado efectivamente los cambios importantes que han estado ocurriendo en su vida?	6. En el último mes, ¿con qué frecuencia ha estado seguro sobre su capacidad para manejar sus problemas personales?	7. En el último mes, ¿con qué frecuencia ha sentido que las cosas le van bien?	8. En el último mes, ¿con qué frecuencia ha sentido que no podía afrontar todas las cosas que tenía que hacer?	9. En el último mes, ¿con qué frecuencia ha podido controlar las dificultades de su vida?	10. En el último mes, ¿con qué frecuencia se ha sentido al control de todo?	11. En el último mes, ¿con qué frecuencia ha estado enfadado/a porque las cosas que le han ocurrido estaban fuera de su control?	12. En el último mes, ¿con qué frecuencia ha pensado sobre las cosas que le quedan por lograr?	13. En el último mes, ¿con qué frecuencia ha podido controlar la forma de pasar el tiempo?
	Médico/a Residente	Hombre	26	Soltero/a	No	No	No	Sí	Igual que lo habitual	No, en absoluto	No, en absoluto	No, en absoluto	No, en absoluto	No, en absoluto	No, en absoluto	No, en absoluto	No, en absoluto	No, en absoluto	Bastante más que lo habitual	No, en absoluto	No, en absoluto	No, en absoluto	Igual que lo habitual	Igual que lo habitual	Igual que lo habitual	Igual que lo habitual	Igual de útil que lo habitual	Igual que lo habitual	Igual que lo habitual	No, en absoluto	No, en absoluto	No, en absoluto	Claramente, no	No, en absoluto	No, en absoluto	Claramente, no	0	0	1	3	3	3	3	1	4	3	1	3	3
	Médico/a Residente	Hombre	30	Soltero/a	Sí	No	No	Sí	Igual que lo habitual	No, en absoluto	No, en absoluto	No, en absoluto	No, en absoluto	No, en absoluto	No, en absoluto	No, en absoluto	No, en absoluto	No, en absoluto	No, en absoluto	No, en absoluto	No más que lo habitual	No, en absoluto	Igual que lo habitual	Igual que lo habitual	Mejor que lo habitual	Más satisfecho	Más útil que lo habitual	Igual que lo habitual	Igual que lo habitual	No, en absoluto	No, en absoluto	No, en absoluto	Claramente, no	No, en absoluto	No, en absoluto	Claramente, no	1	3	0	3	3	3	3	1	3	3	1	2	4
	Médico/a Residente	Mujer	26	Soltero/a	No	No	No	Sí	Igual que lo habitual	Bastante más que lo habitual	Bastante más que lo habitual	Bastante más que lo habitual	Bastante más que lo habitual	No más que lo habitual	No más que lo habitual	No más que lo habitual	Bastante más que lo habitual	Mucho más que lo habitual	Bastante más que lo habitual	No más que lo habitual	Bastante más que lo habitual	Bastante más que lo habitual	Bastante menos que lo habitual	Igual que lo habitual	Igual que lo habitual	Igual que lo habitual	Igual de útil que lo habitual	Igual que lo habitual	Mucho menos que lo habitual	No, en absoluto	No, en absoluto	No, en absoluto	Claramente, no	No más de lo habitual	No, en absoluto	Claramente, no	2	4	3	2	2	1	1	2	2	3	3	0	1
	Médico/a Residente	Mujer	29	Soltero/a	No	No	No	Sí	Igual que lo habitual	No más que lo habitual	No más que lo habitual	Bastante más que lo habitual	Bastante más que lo habitual	Bastante más que lo habitual	No más que lo habitual	No más que lo habitual	No más que lo habitual	Bastante más que lo habitual	Bastante más que lo habitual	No más que lo habitual	No más que lo habitual	No más que lo habitual	Bastante menos que lo habitual	Peor que lo habitual	Igual que lo habitual	Menos satisfecho que lo habitual	Menos útil que lo habitual	Igual que lo habitual	Menos que lo habitual	No, en absoluto	No, en absoluto	No, en absoluto	Claramente, no	No más de lo habitual	No, en absoluto	Claramente, no	2	1	2	2	2	3	3	2	3	1	3	3	2
	Médico/a Residente	Mujer	26	Soltero/a	No	No	No	Sí	Igual que lo habitual	Bastante más que lo habitual	No, en absoluto	No más que lo habitual	Bastante más que lo habitual	No, en absoluto	No más que lo habitual	No, en absoluto	No más que lo habitual	Mucho más que lo habitual	Mucho más que lo habitual	No, en absoluto	Mucho más que lo habitual	No más que lo habitual	Igual que lo habitual	Peor que lo habitual	Peor que lo habitual	Menos satisfecho que lo habitual	Mucho menos útil que lo habitual	Mucho menos que lo habitual	Menos que lo habitual	Bastante más que lo habitual	Bastante más que lo habitual	No más de lo habitual	Me parece que no	No, en absoluto	No, en absoluto	Claramente, no	4	4	4	4	3	1	1	4	2	0	4	4	0
	Médico/a Residente	Mujer	25	Soltero/a	No	No	No	Sí	Igual que lo habitual	No, en absoluto	No más que lo habitual	No más que lo habitual	Bastante más que lo habitual	Bastante más que lo habitual	No, en absoluto	No más que lo habitual	Bastante más que lo habitual	No más que lo habitual	No más que lo habitual	No más que lo habitual	No, en absoluto	No, en absoluto	Igual que lo habitual	Igual que lo habitual	Igual que lo habitual	Igual que lo habitual	Igual de útil que lo habitual	Igual que lo habitual	Mucho menos que lo habitual	Bastante más que lo habitual	No más de lo habitual	Bastante más que lo habitual	Me parece que no	No más de lo habitual	No más de lo habitual	Claramente, no	1	1	1	3	1	3	2	1	1	2	2	3	3
	Médico/a Residente	Mujer	26	Soltero/a	No	No	No	Sí	Igual que lo habitual	Bastante más que lo habitual	No más que lo habitual	No más que lo habitual	Bastante más que lo habitual	No más que lo habitual	No más que lo habitual	No más que lo habitual	No, en absoluto	No más que lo habitual	No más que lo habitual	No más que lo habitual	No más que lo habitual	No más que lo habitual	Igual que lo habitual	Igual que lo habitual	Igual que lo habitual	Igual que lo habitual	Menos útil que lo habitual	Menos que lo habitual	Igual que lo habitual	No más de lo habitual	No, en absoluto	No, en absoluto	Claramente, no	No, en absoluto	No, en absoluto	Claramente, no	2	1	3	1	2	3	3	1	3	2	2	2	3
	Médico/a Residente	Mujer	27	Soltero/a	No	No	Sí	Sí	Igual que lo habitual	No más que lo habitual	No, en absoluto	Bastante más que lo habitual	No más que lo habitual	Bastante más que lo habitual	No, en absoluto	No más que lo habitual	Bastante más que lo habitual	No más que lo habitual	No más que lo habitual	No, en absoluto	No, en absoluto	No más que lo habitual	Igual que lo habitual	Igual que lo habitual	Igual que lo habitual	Igual que lo habitual	Igual de útil que lo habitual	Más que lo habitual	Igual que lo habitual	No, en absoluto	No, en absoluto	No, en absoluto	Claramente, no	No, en absoluto	No, en absoluto	Claramente, no	1	1	1	4	4	4	3	0	4	3	2	4	3
	Médico/a Residente	Hombre	30	Soltero/a	No	No	No	Sí	Peor que lo habitual	No más que lo habitual	Bastante más que lo habitual	Bastante más que lo habitual	Mucho más que lo habitual	Bastante más que lo habitual	No más que lo habitual	Bastante más que lo habitual	Bastante más que lo habitual	No más que lo habitual	Bastante más que lo habitual	No más que lo habitual	No, en absoluto	No, en absoluto	Mucho menos que lo habitual	Mucho más tiempo que lo habitual	Peor que lo habitual	Menos satisfecho que lo habitual	Mucho menos útil que lo habitual	Igual que lo habitual	Mucho menos que lo habitual	No, en absoluto	No, en absoluto	No, en absoluto	Claramente, no	No, en absoluto	No, en absoluto	Claramente, no	1	1	3	4	4	4	2	0	4	4	1	2	3
	Médico/a Residente	Mujer	26	Soltero/a		No	No	Sí	Peor que lo habitual	Bastante más que lo habitual	Bastante más que lo habitual	Bastante más que lo habitual	No más que lo habitual	No, en absoluto	No, en absoluto	Bastante más que lo habitual	Bastante más que lo habitual	Bastante más que lo habitual	Mucho más que lo habitual	Bastante más que lo habitual	Bastante más que lo habitual	Bastante más que lo habitual	Más activo que lo habitual	Igual que lo habitual	Peor que lo habitual	Menos satisfecho que lo habitual	Igual de útil que lo habitual	Menos que lo habitual	Menos que lo habitual	No, en absoluto	No, en absoluto	No, en absoluto	Claramente, no	No más de lo habitual	No, en absoluto	Claramente, no	2	2	3	3	3	2	2	3	3	2	2	1	3
Medicina	Médico/a Residente	Mujer		Soltero/a	No	No	No	Sí	Igual que lo habitual	No más que lo habitual	No más que lo habitual	No más que lo habitual	Bastante más que lo habitual	No más que lo habitual	No más que lo habitual	No más que lo habitual	Bastante más que lo habitual	No más que lo habitual	No más que lo habitual	No más que lo habitual	No más que lo habitual	No más que lo habitual	Igual que lo habitual	Igual que lo habitual	Igual que lo habitual	Igual que lo habitual	Igual de útil que lo habitual	Igual que lo habitual	Mucho menos que lo habitual	Bastante más que lo habitual	No más de lo habitual	No, en absoluto	Claramente, no	No, en absoluto	No, en absoluto	Claramente, no	1	1	1	2	1	2	2	2	3	2	1	3	3
Medicina	Médico/a Adjunto/a	Hombre	52	Casado/a	No	No	No	Sí	Igual que lo habitual	No, en absoluto	No, en absoluto	No, en absoluto	No, en absoluto	No, en absoluto	No, en absoluto	No, en absoluto	No, en absoluto	No, en absoluto	No, en absoluto	No, en absoluto	No, en absoluto	No, en absoluto	Igual que lo habitual	Igual que lo habitual	Igual que lo habitual	Igual que lo habitual	Igual de útil que lo habitual	Igual que lo habitual	Menos que lo habitual	No, en absoluto	No, en absoluto	No, en absoluto	Claramente, no	No, en absoluto	No, en absoluto	Claramente, no	1	0	0	4	4	4	4	0	4	3	0	1	3
Otros	Médico/a Residente	Hombre	25	Soltero/a	No	No	No	Sí	Peor que lo habitual	No más que lo habitual	Bastante más que lo habitual	Bastante más que lo habitual	Bastante más que lo habitual	Bastante más que lo habitual	No más que lo habitual	Mucho más que lo habitual	Mucho más que lo habitual	Mucho más que lo habitual	Mucho más que lo habitual	Bastante más que lo habitual	Bastante más que lo habitual	Bastante más que lo habitual	Bastante menos que lo habitual	Igual que lo habitual	Peor que lo habitual	Menos satisfecho que lo habitual	Igual de útil que lo habitual	Igual que lo habitual	Menos que lo habitual	No, en absoluto	No, en absoluto	No, en absoluto	Claramente, no	No más de lo habitual	No, en absoluto	Claramente, no	2	2	4	2	3	3	2	1	3	2	3	2	2
Medicina	Médico/a Residente	Mujer	25	Soltero/a	No	No	No	Sí	Igual que lo habitual	No más que lo habitual	No más que lo habitual	No, en absoluto	No, en absoluto	No más que lo habitual	No más que lo habitual	No, en absoluto	No, en absoluto	No, en absoluto	No más que lo habitual	No, en absoluto	No más que lo habitual	No, en absoluto	Igual que lo habitual	Peor que lo habitual	Igual que lo habitual	Igual que lo habitual	Menos útil que lo habitual	Igual que lo habitual	Más que lo habitual	No, en absoluto	No, en absoluto	No, en absoluto	Claramente, no	No, en absoluto	No, en absoluto	Claramente, no	1	1	1	1	3	3	3	1	3	2	1	2	3
Medicina	Médico/a Residente	Mujer	25	Soltero/a	No	No	No	Sí	Igual que lo habitual	No más que lo habitual	No más que lo habitual	No, en absoluto	No más que lo habitual	No, en absoluto	No, en absoluto	No más que lo habitual	No más que lo habitual	No, en absoluto	No, en absoluto	No, en absoluto	No, en absoluto	No, en absoluto	Más activo que lo habitual	Igual que lo habitual	Igual que lo habitual	Más satisfecho	Menos útil que lo habitual	Igual que lo habitual	Más que lo habitual	No, en absoluto	No, en absoluto	No, en absoluto	Claramente, no	No, en absoluto	No, en absoluto	Claramente, no	0	0	1	4	4	3	4	0	4	3	0	4	4
Medicina	Médico/a Residente	Mujer	25	Soltero/a	Sí	Sí	No	Sí	Peor que lo habitual	Mucho más que lo habitual	Mucho más que lo habitual	Mucho más que lo habitual	Bastante más que lo habitual	Mucho más que lo habitual	Bastante más que lo habitual	Mucho más que lo habitual	Mucho más que lo habitual	Mucho más que lo habitual	Mucho más que lo habitual	Mucho más que lo habitual	Bastante más que lo habitual	Mucho más que lo habitual	Bastante menos que lo habitual	Igual que lo habitual	Peor que lo habitual	Menos satisfecho que lo habitual	Más útil que lo habitual	Menos que lo habitual	Mucho menos que lo habitual	Mucho más que lo habitual	Mucho más que lo habitual	Mucho más que lo habitual	Me parece que no	Bastante más que lo habitual	No, en absoluto	Claramente, no	4	3	4	1	1	0	2	2	1	2	4	4	2
Medicina	Médico/a Residente	Hombre	26	Soltero/a	No	No	No	Sí	Peor que lo habitual	No, en absoluto	No, en absoluto	No, en absoluto	Bastante más que lo habitual	No más que lo habitual	No, en absoluto	No más que lo habitual	No, en absoluto	No más que lo habitual	Bastante más que lo habitual	No, en absoluto	No más que lo habitual	No más que lo habitual	Igual que lo habitual	Peor que lo habitual	Peor que lo habitual	Igual que lo habitual	Más útil que lo habitual	Más que lo habitual	Menos que lo habitual	No, en absoluto	No, en absoluto	No, en absoluto	Claramente, no	No, en absoluto	No, en absoluto	Claramente, no	2	2	2	3	3	3	3	2	2	2	2	2	3
Otros	Médico/a Residente	Mujer	25	Casado/a	No	No	No	Sí	Igual que lo habitual	No más que lo habitual	No más que lo habitual	No más que lo habitual	No, en absoluto	No más que lo habitual	No más que lo habitual	No más que lo habitual	No más que lo habitual	No más que lo habitual	Bastante más que lo habitual	No más que lo habitual	No más que lo habitual	No más que lo habitual	Bastante menos que lo habitual	Peor que lo habitual	Igual que lo habitual	Igual que lo habitual	Menos útil que lo habitual	Igual que lo habitual	Igual que lo habitual	No más de lo habitual	No más de lo habitual	No más de lo habitual	Me parece que no	No más de lo habitual	No más de lo habitual	Me parece que no	2	2	3	1	1	1	1	1	1	0	3	2	2
Ambos	Médico/a Residente	Mujer	26	Soltero/a	No	No	No	Sí	Peor que lo habitual	Bastante más que lo habitual	Bastante más que lo habitual	Bastante más que lo habitual	Bastante más que lo habitual	No, en absoluto	No, en absoluto	No más que lo habitual	No, en absoluto	Bastante más que lo habitual	Mucho más que lo habitual	No, en absoluto	No, en absoluto	Bastante más que lo habitual	Igual que lo habitual	Igual que lo habitual	Igual que lo habitual	Igual que lo habitual	Más útil que lo habitual	Igual que lo habitual	Más que lo habitual	No, en absoluto	No, en absoluto	No, en absoluto	Claramente, no		No, en absoluto	Claramente, no	1	2	2	2	3	3	3	0	4	3	1	2	3
Medicina	Médico/a Residente	Mujer	27	Soltero/a	No	No	No	Sí	Mucho peor que lo habitual	Bastante más que lo habitual	Bastante más que lo habitual	Bastante más que lo habitual	Mucho más que lo habitual	Mucho más que lo habitual	Bastante más que lo habitual	Mucho más que lo habitual	Mucho más que lo habitual	Mucho más que lo habitual	Mucho más que lo habitual	Bastante más que lo habitual	Mucho más que lo habitual	Mucho más que lo habitual	Más activo que lo habitual	Peor que lo habitual	Mucho peor que lo habitual	Mucho menos satisfecho	Más útil que lo habitual	Más que lo habitual	Mucho menos que lo habitual	No, en absoluto	No, en absoluto	No, en absoluto	Claramente, no	Mucho más que lo habitual	No, en absoluto	Claramente, no	3	4	4	1	2	2	1	4	2	1	4	4	3
Medicina	Médico/a Residente	Mujer	26	Soltero/a	No	No	No	Sí	Peor que lo habitual	Bastante más que lo habitual	Bastante más que lo habitual	No más que lo habitual	No, en absoluto	No, en absoluto	No, en absoluto	Bastante más que lo habitual	No más que lo habitual	Bastante más que lo habitual	Bastante más que lo habitual	Bastante más que lo habitual	No más que lo habitual	No más que lo habitual	Bastante menos que lo habitual	Peor que lo habitual	Peor que lo habitual	Menos satisfecho que lo habitual	Igual de útil que lo habitual	Menos que lo habitual	Menos que lo habitual	Bastante más que lo habitual	No más de lo habitual	No más de lo habitual	Claramente, no	No más de lo habitual	No, en absoluto	Claramente, no	2	3	4	2	2	2	1	3	2	1	2	2	2
Medicina	Médico/a Residente	Mujer	28	Soltero/a	No	No	No	Sí	Peor que lo habitual	Bastante más que lo habitual	Bastante más que lo habitual	Bastante más que lo habitual	No más que lo habitual	Bastante más que lo habitual	No más que lo habitual	No más que lo habitual	No más que lo habitual	Bastante más que lo habitual	Bastante más que lo habitual	No más que lo habitual	No más que lo habitual	Bastante más que lo habitual	Bastante menos que lo habitual	Mucho más tiempo que lo habitual	Mucho peor que lo habitual	Mucho menos satisfecho	Igual de útil que lo habitual	Menos que lo habitual	Mucho menos que lo habitual	Bastante más que lo habitual	No más de lo habitual	Bastante más que lo habitual	Claramente, no	No más de lo habitual	No, en absoluto	Claramente, no	1	1	2	2	1	2	1	3	1	0	3	1	0
Medicina	Médico/a Residente	Mujer	26	Soltero/a	No	No	No	Sí	Peor que lo habitual	No más que lo habitual	Bastante más que lo habitual	No más que lo habitual	No más que lo habitual	No, en absoluto	No, en absoluto	Bastante más que lo habitual	Mucho más que lo habitual	No más que lo habitual	No más que lo habitual	No, en absoluto	No, en absoluto	No más que lo habitual	Igual que lo habitual	Peor que lo habitual	Igual que lo habitual	Igual que lo habitual	Menos útil que lo habitual	Igual que lo habitual	Igual que lo habitual	No, en absoluto	No, en absoluto	No, en absoluto	Claramente, no	No, en absoluto	No, en absoluto	Claramente, no	2	1	2	3	3	4	2	2	3	1	3	2	2
Otros	Médico/a Residente	Mujer	25	Soltero/a	No	No	No	Sí	Peor que lo habitual	Bastante más que lo habitual	Bastante más que lo habitual	Bastante más que lo habitual	Mucho más que lo habitual	Mucho más que lo habitual	Bastante más que lo habitual	Bastante más que lo habitual	No más que lo habitual	Mucho más que lo habitual	Mucho más que lo habitual	No más que lo habitual	Bastante más que lo habitual	Bastante más que lo habitual	Igual que lo habitual	Peor que lo habitual	Peor que lo habitual	Igual que lo habitual	Mucho menos útil que lo habitual	Igual que lo habitual	Menos que lo habitual	No, en absoluto	No, en absoluto	No, en absoluto	Claramente, no	No más de lo habitual	No, en absoluto	Claramente, no	4	4	4	2	1	1	2	4	1	1	4	4	3
Medicina	Médico/a Residente	Mujer	26	Soltero/a	No	No	No	Sí	Peor que lo habitual	No más que lo habitual	Bastante más que lo habitual	No más que lo habitual	Bastante más que lo habitual	No, en absoluto	No, en absoluto	No más que lo habitual	No, en absoluto	Bastante más que lo habitual	Bastante más que lo habitual	No, en absoluto	Bastante más que lo habitual	No, en absoluto	Más activo que lo habitual	Peor que lo habitual	Igual que lo habitual	Menos satisfecho que lo habitual	Igual de útil que lo habitual	Más que lo habitual	Mucho menos que lo habitual	Bastante más que lo habitual	No, en absoluto	No, en absoluto	Claramente, no	No, en absoluto	No, en absoluto	Claramente, no	2	3	4	3	1	1	1	2	3	2	0	2	3
Medicina	Médico/a Residente	Hombre	26	Soltero/a	Sí	No	No	Sí	Igual que lo habitual	No, en absoluto	No, en absoluto	No más que lo habitual	No más que lo habitual	No más que lo habitual	No, en absoluto	No, en absoluto	No, en absoluto	No, en absoluto	No, en absoluto	No, en absoluto	No, en absoluto	No, en absoluto	Igual que lo habitual	Igual que lo habitual	Igual que lo habitual	Igual que lo habitual	Igual de útil que lo habitual	Igual que lo habitual	Igual que lo habitual	No más de lo habitual	No, en absoluto	No, en absoluto	Claramente, no	No, en absoluto	No, en absoluto	Claramente, no	1	1	1	3	3	3	2	1	3	3	1	4	2
Medicina	Médico/a Residente	Mujer	27	Soltero/a	No	No	No	Sí	Peor que lo habitual	Mucho más que lo habitual	Bastante más que lo habitual	Bastante más que lo habitual	Bastante más que lo habitual	Bastante más que lo habitual	No, en absoluto	No más que lo habitual	No, en absoluto	Mucho más que lo habitual	Mucho más que lo habitual	Bastante más que lo habitual	No más que lo habitual	Bastante más que lo habitual	Bastante menos que lo habitual	Igual que lo habitual	Peor que lo habitual	Menos satisfecho que lo habitual	Menos útil que lo habitual	Menos que lo habitual	Menos que lo habitual	Bastante más que lo habitual	No, en absoluto	No, en absoluto	Claramente, no	Bastante más que lo habitual	No, en absoluto	Claramente, no	3	3	4	2	1	2	1	1	3	1	4	4	0
Medicina	Médico/a Residente	Mujer	26	Soltero/a	No	No	Sí	Sí	Peor que lo habitual	Bastante más que lo habitual	Bastante más que lo habitual	Mucho más que lo habitual	Mucho más que lo habitual	Mucho más que lo habitual	Bastante más que lo habitual	Bastante más que lo habitual	No más que lo habitual	Bastante más que lo habitual	Bastante más que lo habitual	Bastante más que lo habitual	Bastante más que lo habitual	Bastante más que lo habitual	Bastante menos que lo habitual	Igual que lo habitual	Peor que lo habitual	Menos satisfecho que lo habitual	Más útil que lo habitual	Igual que lo habitual	Igual que lo habitual	No más de lo habitual	No, en absoluto	No, en absoluto	Claramente, no	No, en absoluto	No, en absoluto	Claramente, no	3	2	2	2	2	2	2	2	2	2	2	2	2
Medicina	Médico/a Residente	Hombre	26	Soltero/a	No	No	No	Sí	Peor que lo habitual	Bastante más que lo habitual	Bastante más que lo habitual	Bastante más que lo habitual	Bastante más que lo habitual	No más que lo habitual	Bastante más que lo habitual	No más que lo habitual	Bastante más que lo habitual	Bastante más que lo habitual	No más que lo habitual	No, en absoluto	No más que lo habitual	No, en absoluto	Más activo que lo habitual	Igual que lo habitual	Igual que lo habitual	Igual que lo habitual	Igual de útil que lo habitual	Igual que lo habitual	Igual que lo habitual	No, en absoluto	No más de lo habitual	No más de lo habitual	Claramente, no	No, en absoluto	No, en absoluto	Claramente, no	4	1	4	3	2	2	1	2	2	0	3	4	1
Medicina	Médico/a Residente	Mujer	27	Soltero/a	No	No	No	Sí	Peor que lo habitual	Bastante más que lo habitual	Bastante más que lo habitual	Bastante más que lo habitual	Bastante más que lo habitual	No más que lo habitual	No, en absoluto	Bastante más que lo habitual	No, en absoluto	Bastante más que lo habitual	Bastante más que lo habitual	No, en absoluto	No, en absoluto	No, en absoluto	Igual que lo habitual	Igual que lo habitual	Igual que lo habitual	Igual que lo habitual	Menos útil que lo habitual	Menos que lo habitual	Más que lo habitual	No, en absoluto	No, en absoluto	No, en absoluto	Claramente, no	No, en absoluto	No, en absoluto	Claramente, no	1	1	2	3	3	3	3	3	3	2	1	3	3
Medicina	Médico/a Residente	Hombre	26	Soltero/a	No	No	No	Sí	Peor que lo habitual	No más que lo habitual	No más que lo habitual	Bastante más que lo habitual	No más que lo habitual	No, en absoluto	No, en absoluto	No, en absoluto	No, en absoluto	No, en absoluto	Bastante más que lo habitual	No, en absoluto	No, en absoluto	No, en absoluto	Bastante menos que lo habitual	Igual que lo habitual	Peor que lo habitual	Igual que lo habitual	Menos útil que lo habitual	Igual que lo habitual	Igual que lo habitual	No, en absoluto	No, en absoluto	No, en absoluto	Claramente, no	No, en absoluto	No, en absoluto	Claramente, no	1	2	1	1	2	3	2	0	3	0	1	3	3
Medicina	Médico/a Residente	Hombre	29	Soltero/a	No	No	No	Sí	Igual que lo habitual	No, en absoluto	No más que lo habitual	Bastante más que lo habitual	No, en absoluto	No, en absoluto	Bastante más que lo habitual	No más que lo habitual	No más que lo habitual	Mucho más que lo habitual	Bastante más que lo habitual	No más que lo habitual	Bastante más que lo habitual	No, en absoluto	Bastante menos que lo habitual	Mucho más tiempo que lo habitual	Peor que lo habitual	Menos satisfecho que lo habitual	Menos útil que lo habitual	Igual que lo habitual	Igual que lo habitual	No más de lo habitual	No más de lo habitual	No más de lo habitual	Claramente, no	Bastante más que lo habitual	No, en absoluto	Me parece que no	3	2	3	3	2	2	2	3	3	0	3	3	1
Medicina	Médico/a Residente	Hombre	27	Soltero/a	No	No	No	Sí	Igual que lo habitual	No más que lo habitual	No más que lo habitual	No más que lo habitual	No, en absoluto	No, en absoluto	No, en absoluto	No, en absoluto	No, en absoluto	No más que lo habitual	No más que lo habitual	No, en absoluto	Bastante más que lo habitual	No más que lo habitual	Más activo que lo habitual	Menos tiempo que lo habitual	Igual que lo habitual	Más satisfecho	Más útil que lo habitual	Más que lo habitual	Menos que lo habitual	No, en absoluto	No, en absoluto	No, en absoluto	Claramente, no	No, en absoluto	No, en absoluto	Claramente, no	1	0	2	4	4	3	3	2	3	3	1	2	3
Medicina	Médico/a Residente	Mujer	26	Soltero/a	No	No	No	Sí	Mejor que lo habitual	No, en absoluto	No más que lo habitual	No más que lo habitual	No más que lo habitual	No más que lo habitual	Bastante más que lo habitual	No, en absoluto	No, en absoluto	No más que lo habitual	No más que lo habitual	No, en absoluto	No más que lo habitual	No más que lo habitual	Igual que lo habitual	Igual que lo habitual	Mejor que lo habitual	Más satisfecho	Más útil que lo habitual	Igual que lo habitual	Más que lo habitual	No, en absoluto	No, en absoluto	No, en absoluto	Claramente, no	No, en absoluto	No, en absoluto	Claramente, no	1	3	1	4	4	4	4	1	4	4	1	3	4
Medicina	Médico/a Residente	Mujer	25	Soltero/a	No	No	No	Sí	Igual que lo habitual	No más que lo habitual	No, en absoluto	No más que lo habitual	Bastante más que lo habitual	Bastante más que lo habitual	Bastante más que lo habitual	No más que lo habitual	No más que lo habitual	Bastante más que lo habitual	Bastante más que lo habitual	No, en absoluto	No más que lo habitual	Bastante más que lo habitual	Bastante menos que lo habitual	Igual que lo habitual	Igual que lo habitual	Igual que lo habitual	Más útil que lo habitual	Más que lo habitual	Igual que lo habitual	No, en absoluto	No, en absoluto	No, en absoluto	Claramente, no	No, en absoluto	No, en absoluto	Claramente, no	2	1	3	3	3	3	2	1	2	2	1	3	2
Medicina	Médico/a Residente	Mujer	26	Soltero/a	No	No	No	Sí	Igual que lo habitual	No, en absoluto	No más que lo habitual	No, en absoluto	Bastante más que lo habitual	No, en absoluto	No, en absoluto	No, en absoluto	No, en absoluto	Bastante más que lo habitual	No más que lo habitual	Bastante más que lo habitual	Bastante más que lo habitual	No más que lo habitual	Igual que lo habitual	Igual que lo habitual	Igual que lo habitual	Igual que lo habitual	Más útil que lo habitual	Más que lo habitual	Más que lo habitual	No, en absoluto	No, en absoluto	No, en absoluto	Claramente, no	No, en absoluto	No, en absoluto	Claramente, no	2	2	3	2	2	3	2	1	2	2	1	3	4
Medicina	Médico/a Residente	Mujer	28	Soltero/a	No	No	No	Sí	Peor que lo habitual	Bastante más que lo habitual	Bastante más que lo habitual	Bastante más que lo habitual	Bastante más que lo habitual	Bastante más que lo habitual	Bastante más que lo habitual	Bastante más que lo habitual	Bastante más que lo habitual	Mucho más que lo habitual	Mucho más que lo habitual	Mucho más que lo habitual	Mucho más que lo habitual	Mucho más que lo habitual	Bastante menos que lo habitual	Peor que lo habitual	Peor que lo habitual	Menos satisfecho que lo habitual	Igual de útil que lo habitual	Menos que lo habitual	Menos que lo habitual	No más de lo habitual		No más de lo habitual	Claramente, no	Bastante más que lo habitual	Bastante más que lo habitual	Claramente, no	4	4	4	1	2	1	0	3	2	4	4	3	2
Medicina	Médico/a Residente	Hombre	25	Soltero/a	No	No	No	Sí	Igual que lo habitual	No, en absoluto	No, en absoluto	No, en absoluto	No más que lo habitual	No, en absoluto	No, en absoluto	No, en absoluto	No, en absoluto	No, en absoluto	No, en absoluto	No, en absoluto	No, en absoluto	No, en absoluto	Igual que lo habitual	Igual que lo habitual	Igual que lo habitual	Más satisfecho	Más útil que lo habitual	Más que lo habitual	Igual que lo habitual	No, en absoluto	No, en absoluto	No, en absoluto	Claramente, no	No, en absoluto	No, en absoluto	Claramente, no	1	0	2	3	3	4	4	0	3	3	2	0	3
Medicina	Médico/a Residente	Mujer	27	Soltero/a	No	No	No	Sí	Igual que lo habitual	Bastante más que lo habitual	No más que lo habitual	No más que lo habitual	No, en absoluto	No, en absoluto	No, en absoluto	No, en absoluto	No más que lo habitual	Bastante más que lo habitual	Bastante más que lo habitual	No, en absoluto	No más que lo habitual	No, en absoluto	Igual que lo habitual	Igual que lo habitual	Peor que lo habitual	Menos satisfecho que lo habitual	Igual de útil que lo habitual	Menos que lo habitual	Mucho menos que lo habitual	No más de lo habitual	No, en absoluto	No, en absoluto	Claramente, no	No, en absoluto	No, en absoluto	Claramente, no	1	1	2	3	3	4	4	1	3	1	2	3	2
Medicina	Médico/a Adjunto/a	Mujer	48	Casado/a	No	Sí	No	Sí	Igual que lo habitual	No más que lo habitual	Bastante más que lo habitual	No, en absoluto	No más que lo habitual	No, en absoluto	No, en absoluto	Bastante más que lo habitual	No más que lo habitual	No más que lo habitual	No, en absoluto	No, en absoluto	No, en absoluto	No, en absoluto	Igual que lo habitual	Igual que lo habitual	Igual que lo habitual	Más satisfecho	Igual de útil que lo habitual	Igual que lo habitual	Igual que lo habitual	No, en absoluto	No, en absoluto	No, en absoluto	Claramente, no	No, en absoluto	No, en absoluto	Claramente, no	1	0	2	4	4	4	4	0	4	3	1	1	3
Medicina	Enfermero/a	Mujer	31	Soltero/a	No	No	No	No	Igual que lo habitual	No, en absoluto	Bastante más que lo habitual	No, en absoluto	Bastante más que lo habitual	No, en absoluto	No, en absoluto	Bastante más que lo habitual	No, en absoluto	Bastante más que lo habitual	Bastante más que lo habitual	No, en absoluto	No más que lo habitual	No más que lo habitual	Más activo que lo habitual	Igual que lo habitual	Peor que lo habitual	Menos satisfecho que lo habitual	Igual de útil que lo habitual	Igual que lo habitual	Menos que lo habitual	Bastante más que lo habitual	No, en absoluto	No, en absoluto	Claramente, no	No más de lo habitual	No, en absoluto	Claramente, no	2	1	2	3	1	3	2	2	3	2	3	4	2
Ambos	Médico/a Residente	Hombre	26	Soltero/a	No	No	No	Sí	Igual que lo habitual	No, en absoluto	No más que lo habitual	Bastante más que lo habitual	Bastante más que lo habitual	Bastante más que lo habitual	No, en absoluto	Bastante más que lo habitual	Bastante más que lo habitual	Bastante más que lo habitual	No más que lo habitual	No, en absoluto	No, en absoluto	No, en absoluto	Igual que lo habitual	Igual que lo habitual	Igual que lo habitual	Igual que lo habitual	Igual de útil que lo habitual	Más que lo habitual	Igual que lo habitual	No, en absoluto	No, en absoluto	No, en absoluto	Claramente, no	No, en absoluto	No, en absoluto	Claramente, no	2	0	3	3	3	3	2	1	3	2	2	3	2
Medicina	Médico/a Residente	Hombre	26	Soltero/a	No	No	No	Sí	Peor que lo habitual	No más que lo habitual	Bastante más que lo habitual	Bastante más que lo habitual	Bastante más que lo habitual	Bastante más que lo habitual	No, en absoluto	Bastante más que lo habitual	No más que lo habitual	No más que lo habitual	Bastante más que lo habitual	No más que lo habitual	No, en absoluto	No, en absoluto	Igual que lo habitual	Igual que lo habitual	Peor que lo habitual	Igual que lo habitual	Más útil que lo habitual	Menos que lo habitual	Igual que lo habitual	No, en absoluto	No, en absoluto	No, en absoluto	Claramente, no	No, en absoluto	No, en absoluto	Claramente, no	2	1	3	4	3	3	3	1	3	2	2	1	4
Medicina	Enfermero/a	Mujer	41	Soltero/a	No	Sí	No	Sí	Igual que lo habitual	No más que lo habitual	No más que lo habitual	No más que lo habitual	No más que lo habitual	No más que lo habitual	No más que lo habitual	No más que lo habitual	No más que lo habitual	No más que lo habitual	No más que lo habitual	No más que lo habitual	No más que lo habitual	No más que lo habitual	Más activo que lo habitual	Igual que lo habitual	Igual que lo habitual	Menos satisfecho que lo habitual	Igual de útil que lo habitual	Igual que lo habitual	Igual que lo habitual	No, en absoluto	No, en absoluto	No, en absoluto	Claramente, no	No, en absoluto	No, en absoluto	Claramente, no	2	1	2	3	3	3	3	2	3	3	2	2	2
Medicina	Médico/a Residente	Mujer	25	Soltero/a	No	No	No	Sí	Peor que lo habitual	No más que lo habitual	Bastante más que lo habitual	No más que lo habitual	Bastante más que lo habitual	Bastante más que lo habitual	No, en absoluto	No, en absoluto	No, en absoluto	Bastante más que lo habitual	Bastante más que lo habitual	No, en absoluto	No, en absoluto	Bastante más que lo habitual	Igual que lo habitual	Igual que lo habitual	Peor que lo habitual	Menos satisfecho que lo habitual	Igual de útil que lo habitual	Igual que lo habitual	Igual que lo habitual	No, en absoluto	No, en absoluto	No, en absoluto	Claramente, no	No, en absoluto	No, en absoluto	Claramente, no	2	1	3	2	2	3	2	2	3	1	3	2	4
Ambos	Enfermero/a	Mujer	30	Soltero/a	No	No	No	Sí	Igual que lo habitual	Bastante más que lo habitual	No más que lo habitual	Bastante más que lo habitual	Bastante más que lo habitual	Bastante más que lo habitual	No más que lo habitual	Bastante más que lo habitual	Bastante más que lo habitual	Bastante más que lo habitual	Bastante más que lo habitual	Bastante más que lo habitual	Bastante más que lo habitual	Bastante más que lo habitual	Bastante menos que lo habitual	Igual que lo habitual	Igual que lo habitual	Igual que lo habitual	Más útil que lo habitual	Igual que lo habitual	Menos que lo habitual	No, en absoluto	No, en absoluto	No, en absoluto	Claramente, no	Bastante más que lo habitual	No, en absoluto	Claramente, no	2	2	2	2	2	2	2	2	2	2	2	2	2
Medicina	Médico/a Adjunto/a	Hombre	52	Casado/a	No	Sí	No	No	Igual que lo habitual	No más que lo habitual	No más que lo habitual	No, en absoluto	No más que lo habitual	No, en absoluto	No, en absoluto	No más que lo habitual	No más que lo habitual	No, en absoluto	No, en absoluto	No, en absoluto	No, en absoluto	No, en absoluto	Igual que lo habitual	Igual que lo habitual	Igual que lo habitual	Igual que lo habitual	Igual de útil que lo habitual	Igual que lo habitual	Menos que lo habitual	No, en absoluto	No, en absoluto	No, en absoluto	Claramente, no	No, en absoluto	No, en absoluto	Claramente, no	1	1	1	4	4	4	4	1	4	4	1	3	4
Ambos	Enfermero/a	Mujer	34	Casado/a	No	No	No	Sí	Peor que lo habitual	Bastante más que lo habitual	Bastante más que lo habitual	Bastante más que lo habitual	Bastante más que lo habitual	No más que lo habitual	No más que lo habitual	Bastante más que lo habitual	Bastante más que lo habitual	Mucho más que lo habitual	Bastante más que lo habitual	Mucho más que lo habitual	Bastante más que lo habitual	Mucho más que lo habitual	Mucho menos que lo habitual	Peor que lo habitual	Peor que lo habitual	Menos satisfecho que lo habitual	Igual de útil que lo habitual	Menos que lo habitual	Menos que lo habitual	Bastante más que lo habitual	Bastante más que lo habitual	Bastante más que lo habitual	Me parece que no	Bastante más que lo habitual	Bastante más que lo habitual	Me parece que no	3	3	3	1	1	1	1	3	1	0	3	4	2
Medicina	Médico/a Adjunto/a	Mujer	31	Casado/a	No	No	No	Sí	Igual que lo habitual	No más que lo habitual	Bastante más que lo habitual	No, en absoluto	No más que lo habitual	No, en absoluto	No, en absoluto	Mucho más que lo habitual	Mucho más que lo habitual	Mucho más que lo habitual	Bastante más que lo habitual	No, en absoluto	No, en absoluto	No, en absoluto	Igual que lo habitual	Igual que lo habitual	Igual que lo habitual	Igual que lo habitual	Igual de útil que lo habitual	Igual que lo habitual	Menos que lo habitual	No, en absoluto	No, en absoluto	No, en absoluto	Claramente, no	No, en absoluto	No, en absoluto	Claramente, no	3	1	3	3	3	3	2	1	3	2	2	3	4
Otros	Enfermero/a	Mujer	34	Casado/a	No	No	No	Sí	Igual que lo habitual	No, en absoluto	No más que lo habitual	No más que lo habitual	Bastante más que lo habitual	No, en absoluto	No más que lo habitual	No más que lo habitual	No más que lo habitual	Bastante más que lo habitual	Bastante más que lo habitual	No, en absoluto	No, en absoluto	Bastante más que lo habitual	Igual que lo habitual	Igual que lo habitual	Peor que lo habitual	Menos satisfecho que lo habitual	Igual de útil que lo habitual	Igual que lo habitual	Mucho menos que lo habitual	No más de lo habitual	No más de lo habitual	No, en absoluto	Claramente, no	No más de lo habitual	No, en absoluto	Claramente, no	2	1	3	2	2	2	1	2	2	1	1	2	2
Medicina	Médico/a Residente	Mujer	26	Soltero/a	No	No	No	Sí	Peor que lo habitual	No, en absoluto	No más que lo habitual	Bastante más que lo habitual	No más que lo habitual	No, en absoluto	No, en absoluto	Bastante más que lo habitual	No más que lo habitual		No más que lo habitual	No, en absoluto	No, en absoluto	No, en absoluto	Bastante menos que lo habitual	Peor que lo habitual	Igual que lo habitual	Igual que lo habitual	Más útil que lo habitual	Más que lo habitual	Igual que lo habitual	No, en absoluto	No, en absoluto	No, en absoluto	Claramente, no	No, en absoluto	No, en absoluto	Claramente, no	1	0	2	4	3	4	3	0	3	3	3	2	3
Medicina	Médico/a Adjunto/a	Hombre		Casado/a	No	Sí	No	No	Igual que lo habitual	Bastante más que lo habitual	Bastante más que lo habitual	Bastante más que lo habitual	Bastante más que lo habitual	No más que lo habitual	No más que lo habitual	Bastante más que lo habitual	Bastante más que lo habitual	Bastante más que lo habitual	Bastante más que lo habitual	No más que lo habitual	Bastante más que lo habitual	No más que lo habitual	Igual que lo habitual	Igual que lo habitual	Igual que lo habitual	Igual que lo habitual	Igual de útil que lo habitual	Igual que lo habitual	Igual que lo habitual	No más de lo habitual	No más de lo habitual	No más de lo habitual	Claramente, no	No más de lo habitual	No, en absoluto	Claramente, no	2	2	3	3	3	3	2	2	3	2	3	1	3
Medicina	Médico/a Residente	Mujer	29	Soltero/a	No	No	No	Sí	Igual que lo habitual	No, en absoluto	No, en absoluto	No, en absoluto	Bastante más que lo habitual	Bastante más que lo habitual	No, en absoluto	No más que lo habitual	Mucho más que lo habitual	Bastante más que lo habitual	Mucho más que lo habitual	No, en absoluto	Mucho más que lo habitual	No más que lo habitual	Igual que lo habitual	Igual que lo habitual	Igual que lo habitual	Igual que lo habitual	Igual de útil que lo habitual	Igual que lo habitual	Menos que lo habitual	No, en absoluto	No, en absoluto	No, en absoluto	Claramente, no	No, en absoluto	No, en absoluto	Claramente, no	0	0	2	3	3	2	3	1	3	0	2	3	3
Ambos	Enfermero/a	Mujer	41	Soltero/a	No	Sí	No	Sí	Peor que lo habitual	No, en absoluto	No más que lo habitual	Bastante más que lo habitual	Bastante más que lo habitual	No más que lo habitual	No más que lo habitual	Bastante más que lo habitual	Bastante más que lo habitual	No más que lo habitual	No más que lo habitual	No, en absoluto	No, en absoluto	No, en absoluto	Igual que lo habitual	Igual que lo habitual	Mejor que lo habitual	Igual que lo habitual	Más útil que lo habitual	Igual que lo habitual	Igual que lo habitual	No, en absoluto	No, en absoluto	No, en absoluto	Claramente, no	No, en absoluto	No, en absoluto	Claramente, no	2	0	2	4	4	4	4	0	4	3	1	4	4
Ambos	Enfermero/a	Mujer	33	Soltero/a	No	No	No	Sí	Igual que lo habitual	No, en absoluto	No, en absoluto	No, en absoluto	No, en absoluto	No, en absoluto	No, en absoluto	No, en absoluto	No, en absoluto	Bastante más que lo habitual	Bastante más que lo habitual	No, en absoluto	No, en absoluto	No, en absoluto	Igual que lo habitual	Igual que lo habitual	Igual que lo habitual	Más satisfecho	Igual de útil que lo habitual	Igual que lo habitual	Igual que lo habitual	No, en absoluto	No, en absoluto	No, en absoluto	Claramente, no	No, en absoluto	No, en absoluto	Claramente, no	2	0	2	3	3	4	4	1	4	3	1	1	3
Medicina	Médico/a Residente	Mujer	26	Soltero/a	No	No	No	Sí	Peor que lo habitual	Bastante más que lo habitual	Bastante más que lo habitual	Bastante más que lo habitual	Bastante más que lo habitual	No más que lo habitual	No más que lo habitual	Bastante más que lo habitual	Bastante más que lo habitual	Bastante más que lo habitual	Bastante más que lo habitual	No, en absoluto	Bastante más que lo habitual	No más que lo habitual	Igual que lo habitual	Peor que lo habitual	Peor que lo habitual	Menos satisfecho que lo habitual	Mucho menos útil que lo habitual	Igual que lo habitual	Menos que lo habitual	Bastante más que lo habitual	No más de lo habitual	No, en absoluto	Claramente, no	Bastante más que lo habitual	No, en absoluto	Claramente, no	1	1	3	3	3	2	2	3	2	1	2	3	1
Medicina	Médico/a Residente	Mujer	28	Soltero/a	No	No	No	Sí	Mucho peor que lo habitual	Mucho más que lo habitual	Bastante más que lo habitual	Mucho más que lo habitual	No más que lo habitual	No más que lo habitual	Bastante más que lo habitual	Bastante más que lo habitual	No más que lo habitual	Bastante más que lo habitual	Bastante más que lo habitual	Mucho más que lo habitual	Mucho más que lo habitual	Mucho más que lo habitual	Bastante menos que lo habitual	Peor que lo habitual	Peor que lo habitual	Menos satisfecho que lo habitual	Menos útil que lo habitual	Menos que lo habitual	Menos que lo habitual	Bastante más que lo habitual	No, en absoluto	No, en absoluto	Claramente, no	No más de lo habitual	No, en absoluto	Claramente, no	3	1	4	3	3	4	3	3	3	1	2	4	2
Medicina	Enfermero/a	Mujer	37	Soltero/a	No	Sí	No	Sí	Peor que lo habitual	Bastante más que lo habitual	Bastante más que lo habitual	Bastante más que lo habitual	No, en absoluto	No, en absoluto	Mucho más que lo habitual	Mucho más que lo habitual	Mucho más que lo habitual	Mucho más que lo habitual	Bastante más que lo habitual	Mucho más que lo habitual	No, en absoluto	Bastante más que lo habitual	Mucho menos que lo habitual	Igual que lo habitual	Mejor que lo habitual	Más satisfecho	Más útil que lo habitual	Más que lo habitual	Mucho menos que lo habitual	No, en absoluto	No, en absoluto	No, en absoluto	Claramente, no	No, en absoluto	No, en absoluto	Claramente, no	2	0	3	4	4	4	2	0	4	3	1	4	3
Ambos	Enfermero/a	Mujer	31	Soltero/a	No	No	No	Sí	Igual que lo habitual	Bastante más que lo habitual	No más que lo habitual	No, en absoluto	No, en absoluto	No, en absoluto	No, en absoluto	Bastante más que lo habitual	Bastante más que lo habitual	Bastante más que lo habitual	Bastante más que lo habitual	Bastante más que lo habitual	No, en absoluto	No más que lo habitual	Igual que lo habitual	Igual que lo habitual	Igual que lo habitual	Igual que lo habitual	Igual de útil que lo habitual	Igual que lo habitual	Menos que lo habitual	No, en absoluto	No, en absoluto	No, en absoluto	Claramente, no	Bastante más que lo habitual	No, en absoluto	Claramente, no	3	2	3	3	3	3	1	1	2	1	3	3	1
Medicina	Médico/a Residente	Mujer	28	Soltero/a	No	No	No	Sí	Igual que lo habitual	No, en absoluto	No más que lo habitual	No, en absoluto	No más que lo habitual	No más que lo habitual	No, en absoluto	No más que lo habitual	No más que lo habitual	Bastante más que lo habitual	Bastante más que lo habitual	No, en absoluto	Bastante más que lo habitual	Bastante más que lo habitual	Igual que lo habitual	Igual que lo habitual	Igual que lo habitual	Menos satisfecho que lo habitual	Igual de útil que lo habitual	Igual que lo habitual	Igual que lo habitual	No, en absoluto	No, en absoluto	No, en absoluto	Claramente, no	No, en absoluto	No, en absoluto	Claramente, no	2	2	3	2	1	2	3	2	2	2	1	4	4
Medicina	Médico/a Adjunto/a	Hombre	33	Casado/a	No	No	No	Sí	Peor que lo habitual	Bastante más que lo habitual	Bastante más que lo habitual	Bastante más que lo habitual	No más que lo habitual	No más que lo habitual	No más que lo habitual	No, en absoluto	No más que lo habitual	Bastante más que lo habitual	Bastante más que lo habitual	No más que lo habitual	Bastante más que lo habitual	Bastante más que lo habitual	Igual que lo habitual	Peor que lo habitual	Peor que lo habitual	Menos satisfecho que lo habitual	Igual de útil que lo habitual	Menos que lo habitual	Menos que lo habitual	No más de lo habitual	No, en absoluto	No, en absoluto	Claramente, no	No, en absoluto	No, en absoluto	Claramente, no	2	1	4	2	3	3	2	1	3	0	3	3	3
Medicina	Médico/a Residente	Mujer	27	Casado/a	No	Sí	No	Sí	Igual que lo habitual	Bastante más que lo habitual	Bastante más que lo habitual	Bastante más que lo habitual	Bastante más que lo habitual	Bastante más que lo habitual	No más que lo habitual	Mucho más que lo habitual	Mucho más que lo habitual	Bastante más que lo habitual	Mucho más que lo habitual	No más que lo habitual	No más que lo habitual	Bastante más que lo habitual	Bastante menos que lo habitual	Igual que lo habitual	Peor que lo habitual	Menos satisfecho que lo habitual	Más útil que lo habitual	Menos que lo habitual	Mucho menos que lo habitual	No, en absoluto	Bastante más que lo habitual	Bastante más que lo habitual	Claramente, no	Bastante más que lo habitual	No, en absoluto	Claramente, no	2	3	4	3	3	3	2	2	3	1	1	2	2
Medicina	Médico/a Residente	Mujer	27	Soltero/a	No	No	No	Sí	Peor que lo habitual	Bastante más que lo habitual	No, en absoluto	No, en absoluto	Bastante más que lo habitual	No, en absoluto	No, en absoluto	Bastante más que lo habitual	Bastante más que lo habitual	Bastante más que lo habitual	Bastante más que lo habitual	No, en absoluto	No, en absoluto	No, en absoluto	Igual que lo habitual	Peor que lo habitual	Peor que lo habitual	Menos satisfecho que lo habitual	Más útil que lo habitual	Igual que lo habitual	Menos que lo habitual	No, en absoluto	No, en absoluto	No, en absoluto	Claramente, no	Bastante más que lo habitual	No, en absoluto	Claramente, no	2	2	3	2	2	1	1	1	3	1	3	1	2
Otros	Enfermero/a	Mujer	27	Soltero/a	No	No	No	Sí	Igual que lo habitual	Bastante más que lo habitual	Bastante más que lo habitual	No más que lo habitual	Bastante más que lo habitual	Bastante más que lo habitual	Bastante más que lo habitual	No más que lo habitual	Bastante más que lo habitual	Bastante más que lo habitual	Bastante más que lo habitual	No más que lo habitual	No más que lo habitual	No más que lo habitual	Igual que lo habitual	Igual que lo habitual	Peor que lo habitual	Mucho menos satisfecho	Igual de útil que lo habitual	Igual que lo habitual	Mucho menos que lo habitual	No, en absoluto	No, en absoluto	No, en absoluto	Claramente, no	No, en absoluto	No, en absoluto	Claramente, no	0	2	2	1	1	2	2	2	2	2	1	1	2
Ambos	Médico/a Residente	Mujer	25	Soltero/a	No	No	No	Sí	Peor que lo habitual	Bastante más que lo habitual	Bastante más que lo habitual	Bastante más que lo habitual	Bastante más que lo habitual	No, en absoluto	No, en absoluto	Mucho más que lo habitual	No, en absoluto	No más que lo habitual	No, en absoluto	No más que lo habitual	No, en absoluto	No, en absoluto	Bastante menos que lo habitual	Mucho más tiempo que lo habitual	Igual que lo habitual	Menos satisfecho que lo habitual	Más útil que lo habitual	Más que lo habitual	Más que lo habitual	No, en absoluto	No, en absoluto	No, en absoluto	Claramente, no	No, en absoluto	No, en absoluto	Claramente, no	0	1	3	3	3	3	3	0	3	1	2	4	3
Medicina	Enfermero/a	Hombre	29	Casado/a	No	No	No	Sí	Peor que lo habitual	No, en absoluto	No, en absoluto	Bastante más que lo habitual	No más que lo habitual	No, en absoluto	No, en absoluto	No más que lo habitual	Bastante más que lo habitual	Bastante más que lo habitual	Bastante más que lo habitual	No, en absoluto	No, en absoluto	Bastante más que lo habitual	Bastante menos que lo habitual	Peor que lo habitual	Peor que lo habitual	Menos satisfecho que lo habitual	Más útil que lo habitual	Más que lo habitual	Menos que lo habitual	No, en absoluto	No, en absoluto	No, en absoluto	Claramente, no	No, en absoluto	No, en absoluto	Claramente, no	3	0	4	3	3	3	2	1	3	2	0	3	1
Ambos	Enfermero/a	Mujer	33	Soltero/a	No	Sí	No	No	Peor que lo habitual	No, en absoluto	Bastante más que lo habitual	No más que lo habitual	No, en absoluto	Bastante más que lo habitual	No, en absoluto	No, en absoluto	No, en absoluto	Bastante más que lo habitual	Bastante más que lo habitual	Bastante más que lo habitual	No más que lo habitual	No, en absoluto	Igual que lo habitual	Peor que lo habitual	Igual que lo habitual	Igual que lo habitual	Más útil que lo habitual	Menos que lo habitual	Menos que lo habitual	No, en absoluto	No, en absoluto	No, en absoluto	Claramente, no	Bastante más que lo habitual	No, en absoluto	Claramente, no	3	1	2	3	1	2	3	3	4	3	2	3	2
Medicina	Médico/a Adjunto/a	Mujer	40	Casado/a	No	Sí	No	Sí	Igual que lo habitual	No más que lo habitual	No más que lo habitual	No más que lo habitual	No más que lo habitual	No más que lo habitual	No más que lo habitual	Bastante más que lo habitual	Bastante más que lo habitual	No más que lo habitual	No más que lo habitual	No más que lo habitual	No más que lo habitual	No más que lo habitual	Igual que lo habitual	Igual que lo habitual	Peor que lo habitual	Menos satisfecho que lo habitual	Igual de útil que lo habitual	Igual que lo habitual	Igual que lo habitual	No, en absoluto	No, en absoluto	No, en absoluto	Claramente, no	No, en absoluto	No, en absoluto	Claramente, no	4	3	3	2	2	2	3	2	2	3	4	3	2
Medicina	Enfermero/a	Mujer	31	Casado/a	Sí	Sí	No	Sí	Igual que lo habitual	No más que lo habitual	No más que lo habitual	No más que lo habitual	No, en absoluto	No, en absoluto	No más que lo habitual	No más que lo habitual	Bastante más que lo habitual	Bastante más que lo habitual	No más que lo habitual	No más que lo habitual	No más que lo habitual	No, en absoluto	Igual que lo habitual	Mucho más tiempo que lo habitual	Igual que lo habitual	Igual que lo habitual	Más útil que lo habitual	Más que lo habitual	Igual que lo habitual	No, en absoluto	No más de lo habitual	No, en absoluto	Claramente, no	No, en absoluto	No, en absoluto	Claramente, no	3	1	3	3	3	3	2	3	3	0	1	3	2
Medicina	Médico/a Residente	Mujer	25	Soltero/a	No	No	No	Sí	Peor que lo habitual	Bastante más que lo habitual	Bastante más que lo habitual	Bastante más que lo habitual	No más que lo habitual	No, en absoluto	No más que lo habitual	No, en absoluto	No, en absoluto	No, en absoluto	No más que lo habitual	No, en absoluto	No, en absoluto	No, en absoluto	Igual que lo habitual	Peor que lo habitual	Igual que lo habitual	Menos satisfecho que lo habitual	Menos útil que lo habitual	Igual que lo habitual	Menos que lo habitual	No, en absoluto	No, en absoluto	No, en absoluto	Claramente, no	No, en absoluto	No, en absoluto	Claramente, no	0	0	1	4	4	4	4	1	4	4	1	0	4
Medicina	Médico/a Adjunto/a	Hombre	61	Casado/a	No	No	No	No	Igual que lo habitual	No más que lo habitual	No más que lo habitual	No, en absoluto	No, en absoluto	No, en absoluto	No, en absoluto	No más que lo habitual		No, en absoluto	No, en absoluto	No, en absoluto	No más que lo habitual		Igual que lo habitual	Igual que lo habitual	Igual que lo habitual	Igual que lo habitual	Igual de útil que lo habitual	Igual que lo habitual	Igual que lo habitual	No, en absoluto	No, en absoluto	No, en absoluto	Claramente, no	No, en absoluto	No, en absoluto	Claramente, no	2	1	1	3	3	3	3	1	3	2	1	2	3
Medicina	Médico/a Residente	Mujer	27	Soltero/a	No	No	No	Sí	Peor que lo habitual	Bastante más que lo habitual	Bastante más que lo habitual	No más que lo habitual	Bastante más que lo habitual	Bastante más que lo habitual	Bastante más que lo habitual	Bastante más que lo habitual	Bastante más que lo habitual	Bastante más que lo habitual	Bastante más que lo habitual	No, en absoluto	No más que lo habitual	No más que lo habitual	Igual que lo habitual	Igual que lo habitual	Peor que lo habitual	Menos satisfecho que lo habitual	Igual de útil que lo habitual	Igual que lo habitual	Menos que lo habitual	No, en absoluto	No, en absoluto	No, en absoluto	Claramente, no	No, en absoluto	No, en absoluto	Claramente, no	2	2	3	3	2	3	2	2	3	2	2	2	3
Medicina	Enfermero/a	Mujer	47	Casado/a	No	Sí	No	Sí	Igual que lo habitual	No, en absoluto	Bastante más que lo habitual	No, en absoluto	No, en absoluto	No, en absoluto	No, en absoluto	Bastante más que lo habitual	Bastante más que lo habitual	No, en absoluto	Bastante más que lo habitual	No, en absoluto	No, en absoluto	Bastante más que lo habitual	Más activo que lo habitual	Igual que lo habitual	Mejor que lo habitual	Más satisfecho	Más útil que lo habitual	Igual que lo habitual	Menos que lo habitual	No, en absoluto	No, en absoluto	No, en absoluto	Claramente, no	No, en absoluto	No, en absoluto	Claramente, no	1	1	2	3	3	3	4	1	3	3	2		4
Ambos	Enfermero/a	Mujer	41	Soltero/a	No	Sí	No	Sí	Peor que lo habitual	No, en absoluto	No más que lo habitual	Bastante más que lo habitual	Bastante más que lo habitual	No más que lo habitual	No más que lo habitual	Bastante más que lo habitual	Bastante más que lo habitual	No más que lo habitual	No más que lo habitual	No, en absoluto	No, en absoluto	No, en absoluto	Igual que lo habitual	Igual que lo habitual	Mejor que lo habitual	Igual que lo habitual	Más útil que lo habitual	Igual que lo habitual	Igual que lo habitual	No, en absoluto	No, en absoluto	No, en absoluto	Claramente, no	No, en absoluto	No, en absoluto	Claramente, no	2	0	2	4	4	4	4	0	4	3	1	4	4
Medicina	Enfermero/a	Mujer		Divorciado/a	No	Sí	No	Sí	Peor que lo habitual	No más que lo habitual	Bastante más que lo habitual	No más que lo habitual	No más que lo habitual	No más que lo habitual	No, en absoluto	Bastante más que lo habitual	No más que lo habitual	Bastante más que lo habitual	No, en absoluto	No, en absoluto	No, en absoluto	No más que lo habitual	Igual que lo habitual	Igual que lo habitual	Mejor que lo habitual	Más satisfecho	Más útil que lo habitual	Más que lo habitual	Menos que lo habitual	No, en absoluto	No, en absoluto	No, en absoluto	Claramente, no	No, en absoluto	No, en absoluto	Claramente, no	2	1	3	3	3	3	3	1	3	3	1	3	2
Medicina	Enfermero/a	Hombre	23	Soltero/a	No	No	No	Sí	Igual que lo habitual	No, en absoluto	No, en absoluto	Bastante más que lo habitual	Bastante más que lo habitual	Bastante más que lo habitual	No, en absoluto	Bastante más que lo habitual	Bastante más que lo habitual	Bastante más que lo habitual	Bastante más que lo habitual	Bastante más que lo habitual	No, en absoluto	No, en absoluto	Bastante menos que lo habitual	Igual que lo habitual	Igual que lo habitual	Igual que lo habitual	Más útil que lo habitual	Igual que lo habitual	Igual que lo habitual	No, en absoluto	No, en absoluto	No, en absoluto	Claramente, no	No, en absoluto	No, en absoluto	Claramente, no	0	0	2	2	3	3	3	1	3	3	1	2	3
Medicina	Médico/a Residente	Mujer	27	Soltero/a	No	No	No	Sí	Peor que lo habitual	No más que lo habitual	Bastante más que lo habitual	No más que lo habitual	Mucho más que lo habitual	Bastante más que lo habitual	No, en absoluto	Bastante más que lo habitual	Mucho más que lo habitual	No más que lo habitual	Bastante más que lo habitual	No más que lo habitual	No más que lo habitual	Bastante más que lo habitual	Igual que lo habitual	Igual que lo habitual	Igual que lo habitual	Igual que lo habitual	Más útil que lo habitual	Igual que lo habitual	Menos que lo habitual	No, en absoluto	No, en absoluto	No, en absoluto	Claramente, no	No más de lo habitual	No, en absoluto	Claramente, no	2	1	4	3	3	3	2	2	2	1	2	2	3
Ambos	Enfermero/a	Mujer	36	Soltero/a	No	Sí	No	Sí	Peor que lo habitual	Bastante más que lo habitual	Bastante más que lo habitual	No más que lo habitual	No más que lo habitual	No más que lo habitual	No, en absoluto	Bastante más que lo habitual	Bastante más que lo habitual	Bastante más que lo habitual	Bastante más que lo habitual	No, en absoluto	No, en absoluto	No, en absoluto	Igual que lo habitual	Igual que lo habitual	Peor que lo habitual	Menos satisfecho que lo habitual	Igual de útil que lo habitual	Menos que lo habitual	Igual que lo habitual	No, en absoluto	No, en absoluto	No, en absoluto	Claramente, no	No, en absoluto	No, en absoluto	Claramente, no	2	1	2	3	3	3	3	4	3	3	2	1	2
Ambos	Enfermero/a	Mujer	30	Soltero/a	No	No	No	Sí	Igual que lo habitual	No, en absoluto	No, en absoluto	No, en absoluto	No, en absoluto	No más que lo habitual	No, en absoluto	No, en absoluto	No, en absoluto	No, en absoluto	No, en absoluto	No, en absoluto	No, en absoluto	No, en absoluto	Igual que lo habitual	Igual que lo habitual	Igual que lo habitual	Menos satisfecho que lo habitual	Igual de útil que lo habitual	Igual que lo habitual	Igual que lo habitual	No, en absoluto	No, en absoluto	No, en absoluto	Claramente, no	No, en absoluto	No, en absoluto	Claramente, no	2	2	1	2	3	2	3	1	2	1	2	4	2
Ambos	Enfermero/a	Mujer	30	Soltero/a	No	No	No	Sí	Igual que lo habitual	No, en absoluto	No, en absoluto	No, en absoluto	No, en absoluto	No más que lo habitual	No, en absoluto	No, en absoluto	No, en absoluto	No, en absoluto	No, en absoluto	No, en absoluto	No, en absoluto	No, en absoluto	Igual que lo habitual	Igual que lo habitual	Igual que lo habitual	Menos satisfecho que lo habitual	Igual de útil que lo habitual	Igual que lo habitual	Igual que lo habitual	No, en absoluto	No, en absoluto	No, en absoluto	Claramente, no	No, en absoluto	No, en absoluto	Claramente, no	2	2	1	2	3	2	3	1	2	1	2	4	2
Ambos	Enfermero/a	Hombre	48	Casado/a	No	Sí	No	Sí	Igual que lo habitual	No más que lo habitual	No más que lo habitual	No más que lo habitual	No más que lo habitual	No más que lo habitual	No más que lo habitual	No más que lo habitual	Bastante más que lo habitual	Bastante más que lo habitual	No más que lo habitual	No más que lo habitual	No más que lo habitual	Bastante más que lo habitual	Igual que lo habitual	Peor que lo habitual	Igual que lo habitual	Igual que lo habitual	Igual de útil que lo habitual	Igual que lo habitual	Mucho menos que lo habitual	No, en absoluto	No más de lo habitual	No más de lo habitual	Claramente, no	No, en absoluto	No, en absoluto	Claramente, no	1	1	1	3	3	3	3	0	4	3	2	1	2
Medicina	Médico/a Residente	Mujer	28	Soltero/a	No	No	No	Sí	Igual que lo habitual	No, en absoluto	No, en absoluto	No, en absoluto	No, en absoluto	No, en absoluto	No, en absoluto	No, en absoluto	No, en absoluto	No, en absoluto	No, en absoluto	No, en absoluto	No, en absoluto	No, en absoluto	Igual que lo habitual	Igual que lo habitual	Mejor que lo habitual	Más satisfecho	Más útil que lo habitual	Más que lo habitual	Igual que lo habitual	No, en absoluto	No, en absoluto	No, en absoluto	Claramente, no	No, en absoluto	No, en absoluto	Claramente, no	1	1	0	4	4	4	4	0	4	3	1	1	4
Ambos	Enfermero/a	Mujer	43	Soltero/a	No	No	No	Sí	Igual que lo habitual	No más que lo habitual	No más que lo habitual	No más que lo habitual	No, en absoluto	No, en absoluto	No, en absoluto	Mucho más que lo habitual	Mucho más que lo habitual	No, en absoluto	No, en absoluto	No, en absoluto	No, en absoluto	No, en absoluto	Igual que lo habitual	Igual que lo habitual	Igual que lo habitual	Igual que lo habitual	Más útil que lo habitual						Claramente, no	No, en absoluto	No, en absoluto	Claramente, no	0	0	0	3	3	3	3	0	3	3	2	2	3
Medicina	Médico/a Residente	Mujer	30	Soltero/a	No	No		Sí	Peor que lo habitual	Bastante más que lo habitual	Bastante más que lo habitual	No más que lo habitual	No más que lo habitual	No más que lo habitual	No, en absoluto	Bastante más que lo habitual	Mucho más que lo habitual	Mucho más que lo habitual	Bastante más que lo habitual	Bastante más que lo habitual	Bastante más que lo habitual	Bastante más que lo habitual	Más activo que lo habitual	Igual que lo habitual	Igual que lo habitual	Igual que lo habitual	Igual de útil que lo habitual	Igual que lo habitual	Menos que lo habitual	No, en absoluto	No, en absoluto	No, en absoluto	Claramente, no	No, en absoluto	No, en absoluto	Claramente, no	3	2	4	2	2	2	2	2	2	1	3	3	2
Medicina	Médico/a Residente	Hombre	25	Soltero/a	No	No	No	Sí	Igual que lo habitual	No más que lo habitual	No, en absoluto	No más que lo habitual	No más que lo habitual	No, en absoluto	No más que lo habitual	No más que lo habitual	No más que lo habitual	No, en absoluto	No más que lo habitual	No, en absoluto	No, en absoluto	No, en absoluto	Igual que lo habitual	Igual que lo habitual	Igual que lo habitual	Igual que lo habitual	Igual de útil que lo habitual	Igual que lo habitual	Igual que lo habitual	No, en absoluto	No, en absoluto	No, en absoluto	Claramente, no	No, en absoluto	No, en absoluto	Claramente, no	1	0	1	4	4	4	4	0	4	4	0	3	4
Medicina	Médico/a Residente	Hombre	25	Soltero/a	No	No	No	Sí	Igual que lo habitual	No más que lo habitual	No, en absoluto	No más que lo habitual	No más que lo habitual	No, en absoluto	No más que lo habitual	No más que lo habitual	No más que lo habitual	No, en absoluto	No más que lo habitual	No, en absoluto	No, en absoluto	No, en absoluto	Igual que lo habitual	Igual que lo habitual	Igual que lo habitual	Igual que lo habitual	Igual de útil que lo habitual	Igual que lo habitual	Igual que lo habitual	No, en absoluto	No, en absoluto	No, en absoluto	Claramente, no	No, en absoluto	No, en absoluto	Claramente, no	1	0	1	4	4	4	4	0	4	4	0	3	4
Medicina	Médico/a Residente	Mujer	26	Soltero/a	No	No	No	Sí	Igual que lo habitual	No, en absoluto	No, en absoluto	No, en absoluto	No más que lo habitual	No, en absoluto	No, en absoluto	No, en absoluto	No, en absoluto	No, en absoluto	No, en absoluto	No, en absoluto	No, en absoluto	No, en absoluto	Más activo que lo habitual	Igual que lo habitual	Igual que lo habitual	Igual que lo habitual	Igual de útil que lo habitual	Igual que lo habitual	Igual que lo habitual	No, en absoluto	No, en absoluto	No, en absoluto	Claramente, no	No, en absoluto	No, en absoluto	Claramente, no	1	1	1	4	4	4	4	4	4	4	0	2	3
Medicina	Médico/a Residente	Hombre	30	Casado/a	Sí	Sí	No	Sí	Igual que lo habitual	No más que lo habitual	No más que lo habitual	No más que lo habitual	No, en absoluto	No, en absoluto	No, en absoluto	No más que lo habitual	No, en absoluto	No más que lo habitual	No más que lo habitual	No más que lo habitual	No más que lo habitual	No, en absoluto	Igual que lo habitual	Igual que lo habitual	Peor que lo habitual	Menos satisfecho que lo habitual	Igual de útil que lo habitual	Menos que lo habitual	Menos que lo habitual	No más de lo habitual	No, en absoluto	No, en absoluto	Claramente, no	No, en absoluto	No, en absoluto	Claramente, no	1	0	2	4	2	3	3	3	3	3	1	3	2
Medicina	Enfermero/a	Mujer	22	Soltero/a	No	No	No	No	Peor que lo habitual	No más que lo habitual	Bastante más que lo habitual	Bastante más que lo habitual	Mucho más que lo habitual	Mucho más que lo habitual	No más que lo habitual	No más que lo habitual	No más que lo habitual	Bastante más que lo habitual	Bastante más que lo habitual	Bastante más que lo habitual	Bastante más que lo habitual	Bastante más que lo habitual	Bastante menos que lo habitual	Peor que lo habitual	Peor que lo habitual	Menos satisfecho que lo habitual	Más útil que lo habitual	Igual que lo habitual	Menos que lo habitual	Bastante más que lo habitual	Bastante más que lo habitual	Bastante más que lo habitual	Claramente, no	Bastante más que lo habitual	No, en absoluto	Claramente, no	3	3	4	1	1	1	1	4	2	1	3	2	2
Medicina	Médico/a Adjunto/a	Mujer	50	Casado/a	No	Sí	No	Sí	Igual que lo habitual	No, en absoluto	No, en absoluto	No más que lo habitual	No más que lo habitual	No, en absoluto	Bastante más que lo habitual	No más que lo habitual	No más que lo habitual	No más que lo habitual	No más que lo habitual	No, en absoluto	No más que lo habitual	No más que lo habitual	Más activo que lo habitual	Igual que lo habitual	Mejor que lo habitual	Más satisfecho	Más útil que lo habitual	Más que lo habitual	Más que lo habitual	No, en absoluto	No, en absoluto	No, en absoluto	Claramente, no	No, en absoluto	No, en absoluto	Claramente, no	3	1	2	4	4	4	4	1	4	4	1	2	2
Medicina	Médico/a Residente	Hombre	26	Soltero/a	No	No	No	Sí	Igual que lo habitual	No, en absoluto	No, en absoluto	No, en absoluto	No más que lo habitual	No, en absoluto	No, en absoluto	No más que lo habitual	Bastante más que lo habitual	No más que lo habitual	No, en absoluto	No, en absoluto	No, en absoluto	No, en absoluto	Igual que lo habitual	Igual que lo habitual	Igual que lo habitual	Igual que lo habitual	Menos útil que lo habitual	Igual que lo habitual	Igual que lo habitual	No, en absoluto	No, en absoluto	No, en absoluto	Claramente, no	No, en absoluto	No, en absoluto	Claramente, no	0	0	0	3	4	4	4	0	4	4	0	0	0
Medicina	Médico/a Residente	Mujer	26	Soltero/a	No	No	No	Sí	Peor que lo habitual	No más que lo habitual	Bastante más que lo habitual	No más que lo habitual	Bastante más que lo habitual	No más que lo habitual	No, en absoluto	Mucho más que lo habitual	Bastante más que lo habitual	Mucho más que lo habitual	Bastante más que lo habitual	Bastante más que lo habitual	No más que lo habitual	Bastante más que lo habitual	Más activo que lo habitual	Igual que lo habitual	Mejor que lo habitual	Más satisfecho	Más útil que lo habitual	Más que lo habitual	Más que lo habitual	No más de lo habitual	No, en absoluto	No, en absoluto	Claramente, no	No más de lo habitual	No, en absoluto	Claramente, no	2	3	4	3	3	3	3	2	3	1	2	4	3
Medicina	Médico/a Residente	Mujer	25	Soltero/a	No	No	No	Sí	Peor que lo habitual	No más que lo habitual	Bastante más que lo habitual	No más que lo habitual	Bastante más que lo habitual	No más que lo habitual	No, en absoluto	No más que lo habitual	No, en absoluto	No más que lo habitual	Bastante más que lo habitual	No más que lo habitual	No más que lo habitual	No más que lo habitual	Más activo que lo habitual	Igual que lo habitual	Igual que lo habitual	Igual que lo habitual	Más útil que lo habitual	Igual que lo habitual	Menos que lo habitual	No más de lo habitual	No, en absoluto	No, en absoluto	Claramente, no	No, en absoluto	No, en absoluto	Claramente, no	3	3	2	3	3	1	2	2	2	1	3	3	3
Medicina	Médico/a Residente	Mujer	29	Soltero/a	No	No	No	Sí	Peor que lo habitual	Bastante más que lo habitual	No más que lo habitual	No más que lo habitual	No más que lo habitual	No más que lo habitual	No, en absoluto	No, en absoluto	No más que lo habitual	No más que lo habitual	No más que lo habitual	No más que lo habitual	Bastante más que lo habitual	No más que lo habitual	Más activo que lo habitual	Igual que lo habitual	Igual que lo habitual	Más satisfecho	Más útil que lo habitual	Igual que lo habitual	Igual que lo habitual	No, en absoluto	No, en absoluto	No, en absoluto	Claramente, no	No, en absoluto	No, en absoluto	Claramente, no	1	0	2	3	3	3	3	1	3	2	2	2	3
Medicina	Médico/a Residente	Mujer	26	Soltero/a	No	No	No	Sí	Peor que lo habitual	Bastante más que lo habitual	Bastante más que lo habitual	Bastante más que lo habitual	No más que lo habitual	No más que lo habitual	Bastante más que lo habitual	Bastante más que lo habitual	Bastante más que lo habitual	Bastante más que lo habitual	Bastante más que lo habitual	No más que lo habitual	No más que lo habitual	Bastante más que lo habitual	Igual que lo habitual	Igual que lo habitual	Igual que lo habitual	Igual que lo habitual	Igual de útil que lo habitual	Más que lo habitual	Menos que lo habitual	No, en absoluto	No, en absoluto	No, en absoluto	Claramente, no	No, en absoluto	No, en absoluto	Claramente, no	2	1	2	2	2	2	2	2	2	2	3	3	2
Medicina	Médico/a Residente	Mujer	26	Soltero/a	No	No	No	Sí	Peor que lo habitual	Bastante más que lo habitual	Bastante más que lo habitual	Bastante más que lo habitual	No más que lo habitual	No más que lo habitual	Bastante más que lo habitual	Bastante más que lo habitual	Bastante más que lo habitual	Bastante más que lo habitual	Bastante más que lo habitual	No más que lo habitual	No más que lo habitual	Bastante más que lo habitual	Igual que lo habitual	Igual que lo habitual	Igual que lo habitual	Igual que lo habitual	Igual de útil que lo habitual	Más que lo habitual	Menos que lo habitual	No, en absoluto	No, en absoluto	No, en absoluto	Claramente, no	No, en absoluto	No, en absoluto	Claramente, no	2	1	2	2	2	2	2	2	2	2	3	3	2
Medicina	Enfermero/a	Mujer	36	Casado/a	No	No	No	Sí	Mucho peor que lo habitual	Bastante más que lo habitual	Bastante más que lo habitual	Bastante más que lo habitual	No más que lo habitual	Bastante más que lo habitual	No más que lo habitual	Mucho más que lo habitual	Mucho más que lo habitual	Bastante más que lo habitual	Mucho más que lo habitual	Bastante más que lo habitual	No más que lo habitual	Mucho más que lo habitual	Igual que lo habitual	Peor que lo habitual	Igual que lo habitual	Igual que lo habitual	Más útil que lo habitual	Igual que lo habitual	Menos que lo habitual	No, en absoluto	No más de lo habitual	No, en absoluto	Claramente, no	No más de lo habitual	No, en absoluto	Claramente, no	3	3	4	2	2	3	1	2	2	1	3	2	2
Otros	Enfermero/a	Mujer	31	Soltero/a	No	No	No	Sí	Peor que lo habitual	Bastante más que lo habitual	No más que lo habitual	Bastante más que lo habitual	Bastante más que lo habitual	No más que lo habitual	No más que lo habitual	Bastante más que lo habitual	Bastante más que lo habitual	Bastante más que lo habitual	Bastante más que lo habitual	No más que lo habitual	No más que lo habitual	No más que lo habitual	Igual que lo habitual	Igual que lo habitual	Igual que lo habitual	Igual que lo habitual	Más útil que lo habitual	Igual que lo habitual	Igual que lo habitual	No, en absoluto	No, en absoluto	No, en absoluto	Claramente, no	No más de lo habitual	No, en absoluto	Claramente, no	1	0	2	2	2	2	2	1	1	2	1	3	4
Medicina	Enfermero/a	Mujer	34	Casado/a	No	Sí	No	Sí	Peor que lo habitual	No, en absoluto	No, en absoluto	No, en absoluto	No más que lo habitual	No, en absoluto	No, en absoluto	Bastante más que lo habitual	Bastante más que lo habitual	Bastante más que lo habitual	Bastante más que lo habitual	No, en absoluto	No, en absoluto	No, en absoluto	Igual que lo habitual	Peor que lo habitual	Igual que lo habitual	Más satisfecho	Más útil que lo habitual	Igual que lo habitual	Igual que lo habitual	No, en absoluto	No, en absoluto	No, en absoluto	Claramente, no	No, en absoluto	No, en absoluto	Claramente, no	3	1	2	3	3	3	2	2	3	2	2	3	3
Medicina	Enfermero/a	Mujer	29	Soltero/a	No	No		Sí	Peor que lo habitual	No más que lo habitual	Bastante más que lo habitual	Bastante más que lo habitual	No más que lo habitual	No más que lo habitual	Bastante más que lo habitual	No más que lo habitual	No más que lo habitual	No más que lo habitual	Bastante más que lo habitual	No más que lo habitual	No, en absoluto	No más que lo habitual	Bastante menos que lo habitual	Igual que lo habitual	Igual que lo habitual	Más satisfecho	Igual de útil que lo habitual	Igual que lo habitual	Igual que lo habitual	No, en absoluto	No, en absoluto	No, en absoluto	Claramente, no	No más de lo habitual	No, en absoluto	Me parece que no	3	2	3	3	3	2	2	1	3	1	1	3	1
Medicina	Enfermero/a	Mujer	29	Soltero/a	No	No	No	Sí	Igual que lo habitual	No, en absoluto	No, en absoluto	No más que lo habitual	Bastante más que lo habitual	Bastante más que lo habitual	No más que lo habitual	No más que lo habitual	Bastante más que lo habitual	Bastante más que lo habitual	Bastante más que lo habitual	Bastante más que lo habitual	Bastante más que lo habitual	Bastante más que lo habitual	Igual que lo habitual	Igual que lo habitual	Igual que lo habitual	Igual que lo habitual	Igual de útil que lo habitual	Menos que lo habitual	Igual que lo habitual	No más de lo habitual	No, en absoluto	No, en absoluto	Claramente, no	No más de lo habitual	No, en absoluto	Claramente, no	2	2	3	2	3	3	2	2	2	2	4	3	2
	Enfermero/a	Mujer	31		No	No	No	Sí	Igual que lo habitual	Bastante más que lo habitual	Bastante más que lo habitual	Bastante más que lo habitual	Mucho más que lo habitual	Mucho más que lo habitual	Bastante más que lo habitual	Mucho más que lo habitual	Mucho más que lo habitual	Bastante más que lo habitual	No más que lo habitual	No más que lo habitual	No más que lo habitual	Bastante más que lo habitual	Bastante menos que lo habitual	Igual que lo habitual	Igual que lo habitual	Igual que lo habitual	Igual de útil que lo habitual	Igual que lo habitual	Igual que lo habitual	No, en absoluto	No, en absoluto	No, en absoluto	Claramente, no	No, en absoluto	No, en absoluto	Claramente, no	2	1	3	2	2	1	2	1	3	2	3	2	4
Medicina	Médico/a Adjunto/a	Mujer	37	Soltero/a	No	No	No	Sí	Peor que lo habitual	No más que lo habitual	No más que lo habitual	No, en absoluto	No, en absoluto	No, en absoluto	No, en absoluto	No, en absoluto	No, en absoluto	No más que lo habitual	No más que lo habitual	No, en absoluto	No, en absoluto	No más que lo habitual	Igual que lo habitual	Igual que lo habitual	Igual que lo habitual	Igual que lo habitual	Igual de útil que lo habitual	Igual que lo habitual	Igual que lo habitual	No, en absoluto	No, en absoluto	No, en absoluto	Claramente, no	No, en absoluto	No, en absoluto	Claramente, no	1	1	1	4	4	4	4	4	4	4	1	2	4
Ambos	Médico/a Residente	Mujer	26	Soltero/a	No	No	No	Sí	Peor que lo habitual	No más que lo habitual	Bastante más que lo habitual	No, en absoluto	No más que lo habitual	No, en absoluto	No, en absoluto	No más que lo habitual	No, en absoluto	No más que lo habitual	No más que lo habitual	No más que lo habitual	No más que lo habitual	No, en absoluto	Igual que lo habitual	Igual que lo habitual	Peor que lo habitual	Menos satisfecho que lo habitual	Menos útil que lo habitual	Menos que lo habitual	Mucho menos que lo habitual	Bastante más que lo habitual	No más de lo habitual	No más de lo habitual	Claramente, no	No más de lo habitual	No más de lo habitual	Claramente, no	2	4	3	2	2	1	1	3	2	0	2	4	2
Medicina	Médico/a Residente	Hombre	28	Soltero/a	Sí	No	No	Sí	Peor que lo habitual	Bastante más que lo habitual	Bastante más que lo habitual	Mucho más que lo habitual	Bastante más que lo habitual	No más que lo habitual	Mucho más que lo habitual	No más que lo habitual	Bastante más que lo habitual	Mucho más que lo habitual	Mucho más que lo habitual	Mucho más que lo habitual	Bastante más que lo habitual	Bastante más que lo habitual	Igual que lo habitual	Peor que lo habitual	Peor que lo habitual	Mucho menos satisfecho	Menos útil que lo habitual	Menos que lo habitual	Igual que lo habitual	Bastante más que lo habitual	Bastante más que lo habitual	No más de lo habitual	Me parece que no	Bastante más que lo habitual	No más de lo habitual	Claramente, no	4	3	4	1	0	2	1	4	2	1	4	2	1
Medicina	Enfermero/a	Mujer	30	Soltero/a	No	No	No	Sí	Igual que lo habitual	No más que lo habitual	No, en absoluto	No más que lo habitual	No más que lo habitual	No, en absoluto	No más que lo habitual	No, en absoluto	No, en absoluto	No más que lo habitual	No más que lo habitual	No, en absoluto	No, en absoluto	No más que lo habitual	Igual que lo habitual	Igual que lo habitual	Peor que lo habitual	Menos satisfecho que lo habitual	Igual de útil que lo habitual	Igual que lo habitual	Menos que lo habitual	No, en absoluto	No, en absoluto	No, en absoluto	Claramente, no	No, en absoluto	No, en absoluto	Claramente, no	2	3	2	3	3	3	3	2	3	3	2	3	3
Medicina	Médico/a Residente	Hombre	26	Soltero/a	No	No	No	Sí	Peor que lo habitual	Bastante más que lo habitual	Bastante más que lo habitual	Bastante más que lo habitual	Bastante más que lo habitual	Bastante más que lo habitual	Bastante más que lo habitual	Bastante más que lo habitual	Bastante más que lo habitual	Bastante más que lo habitual	Bastante más que lo habitual	Bastante más que lo habitual	Bastante más que lo habitual	Bastante más que lo habitual	Bastante menos que lo habitual	Peor que lo habitual	Peor que lo habitual	Menos satisfecho que lo habitual	Menos útil que lo habitual	Menos que lo habitual	Mucho menos que lo habitual	Bastante más que lo habitual	Bastante más que lo habitual	No más de lo habitual	Claramente, no	Bastante más que lo habitual	No, en absoluto	Claramente, no	4	1	4	1	1	1	1	1	1	0	4	4	2
Ambos	Médico/a Residente	Mujer	27	Soltero/a	No	No	No	Sí	Peor que lo habitual	No, en absoluto	No más que lo habitual	No, en absoluto	Bastante más que lo habitual	Bastante más que lo habitual	No, en absoluto	No, en absoluto	No, en absoluto	Bastante más que lo habitual	Bastante más que lo habitual	No más que lo habitual	No, en absoluto	No, en absoluto	Más activo que lo habitual	Igual que lo habitual	Peor que lo habitual	Menos satisfecho que lo habitual	Igual de útil que lo habitual	Igual que lo habitual	Igual que lo habitual	No, en absoluto	No, en absoluto	No, en absoluto	Claramente, no	No, en absoluto	No, en absoluto	Claramente, no	3	1	4	2	2	4	2	1	3	2	2	3	3
Medicina	Médico/a Residente	Hombre	27	Soltero/a	No	No	No	Sí	Igual que lo habitual	No más que lo habitual	Bastante más que lo habitual	Bastante más que lo habitual	Mucho más que lo habitual	Mucho más que lo habitual	No más que lo habitual	No más que lo habitual	No, en absoluto	Bastante más que lo habitual	Bastante más que lo habitual	No, en absoluto	No más que lo habitual	No más que lo habitual	Igual que lo habitual	Peor que lo habitual	Peor que lo habitual	Menos satisfecho que lo habitual	Igual de útil que lo habitual	Igual que lo habitual	Más que lo habitual	No, en absoluto	No, en absoluto	No, en absoluto	Claramente, no	No, en absoluto	No, en absoluto	Claramente, no	1	1	2	2	2	2	3	2	2	2	1	2	2
Medicina	Médico/a Adjunto/a	Hombre	49	Casado/a	No	Sí	No	Sí	Igual que lo habitual	No, en absoluto	No, en absoluto	No, en absoluto	No más que lo habitual	No, en absoluto	No, en absoluto	No, en absoluto	No, en absoluto	No, en absoluto	No, en absoluto	No, en absoluto		No, en absoluto	Igual que lo habitual	Igual que lo habitual	Peor que lo habitual	Igual que lo habitual	Igual de útil que lo habitual	Igual que lo habitual	Igual que lo habitual	No, en absoluto	No, en absoluto	No, en absoluto	Claramente, no	No, en absoluto	No, en absoluto	Claramente, no	0	0	0	4	4	3	3	0		3	0	1	3
Medicina	Médico/a Adjunto/a	Hombre	49	Casado/a	No	Sí	No	Sí	Igual que lo habitual	No, en absoluto	No más que lo habitual	No, en absoluto	No más que lo habitual	No, en absoluto	No, en absoluto	No más que lo habitual	No más que lo habitual	No, en absoluto	No más que lo habitual	No, en absoluto	No, en absoluto	No, en absoluto	Igual que lo habitual	Igual que lo habitual	Igual que lo habitual	Igual que lo habitual	Igual de útil que lo habitual	Igual que lo habitual	Menos que lo habitual	No, en absoluto	No, en absoluto	No, en absoluto	Claramente, no	No, en absoluto	No, en absoluto	Claramente, no	0	0	1	4	3	3	3	3	4	3	0	1	4
Medicina	Médico/a Adjunto/a	Hombre	61	Casado/a	No	Sí	No	No	Igual que lo habitual	No, en absoluto	No más que lo habitual	No, en absoluto	No, en absoluto	No, en absoluto	No, en absoluto	Mucho más que lo habitual	Bastante más que lo habitual	Mucho más que lo habitual	Bastante más que lo habitual	Bastante más que lo habitual	Bastante más que lo habitual	Bastante más que lo habitual	Bastante menos que lo habitual	Igual que lo habitual	Igual que lo habitual	Menos satisfecho que lo habitual	Menos útil que lo habitual	Menos que lo habitual	Mucho menos que lo habitual	No, en absoluto	No, en absoluto	No, en absoluto	Claramente, no	No, en absoluto	No, en absoluto	Claramente, no	3	2	3	2	2	2	3	2	2	2	2	3	3
Otros	Médico/a Residente	Mujer	27	Soltero/a	No	No	No	Sí	Peor que lo habitual	Bastante más que lo habitual	Bastante más que lo habitual	No más que lo habitual	Bastante más que lo habitual	Bastante más que lo habitual	No más que lo habitual	No más que lo habitual	No más que lo habitual	Bastante más que lo habitual	Bastante más que lo habitual	No más que lo habitual	No más que lo habitual	Bastante más que lo habitual	Más activo que lo habitual	Peor que lo habitual	Igual que lo habitual	Igual que lo habitual	Menos útil que lo habitual	Igual que lo habitual	Mucho menos que lo habitual	No más de lo habitual	No más de lo habitual	No más de lo habitual	Me parece que no	Bastante más que lo habitual	No más de lo habitual	Claramente, no	3	3	4	1	2	1	1	3	2	0	4	4	2
Medicina	Médico/a Residente	Hombre	29	Soltero/a	No	No	No	Sí	Igual que lo habitual	No más que lo habitual	No más que lo habitual	No más que lo habitual	Bastante más que lo habitual	No más que lo habitual	No, en absoluto	No, en absoluto	No, en absoluto	No más que lo habitual	No más que lo habitual	No, en absoluto	No, en absoluto	No, en absoluto	Igual que lo habitual	Igual que lo habitual	Igual que lo habitual	Igual que lo habitual	Igual de útil que lo habitual	Igual que lo habitual	Menos que lo habitual	No, en absoluto	No, en absoluto	No, en absoluto	Claramente, no	No, en absoluto	No, en absoluto	Claramente, no	1	1	1	3	3	3	2	0	4	3	1	3	0
Medicina	Médico/a Residente	Hombre	29	Casado/a	No	Sí	No	Sí	Igual que lo habitual	No, en absoluto	No, en absoluto	No, en absoluto	No, en absoluto	No más que lo habitual	No, en absoluto	No, en absoluto	No, en absoluto	No más que lo habitual	No más que lo habitual	No, en absoluto	No, en absoluto	No, en absoluto	Igual que lo habitual	Igual que lo habitual	Igual que lo habitual	Igual que lo habitual	Más útil que lo habitual	Igual que lo habitual	Igual que lo habitual	No, en absoluto	No, en absoluto	No, en absoluto	Claramente, no	No, en absoluto	No, en absoluto	Claramente, no	1	0	2	3	2	3	3	1	3	2	2	3	3
Medicina	Médico/a Adjunto/a	Hombre	49	Casado/a	No	Sí	No	Sí	Igual que lo habitual	No, en absoluto	No, en absoluto	No, en absoluto	No, en absoluto	No, en absoluto	No, en absoluto	No más que lo habitual	No, en absoluto	No, en absoluto	No, en absoluto	No, en absoluto	No, en absoluto	No, en absoluto	Igual que lo habitual	Igual que lo habitual	Igual que lo habitual	Igual que lo habitual	Igual de útil que lo habitual	Igual que lo habitual	Igual que lo habitual	No, en absoluto	No, en absoluto	No, en absoluto	Claramente, no	No, en absoluto	No, en absoluto	Claramente, no	0	0	0	3	3	3	3	1	3	3	1	3	3
Medicina	Médico/a Adjunto/a	Mujer		Casado/a	No	No	No	No	Igual que lo habitual	No, en absoluto	No más que lo habitual	No más que lo habitual	Bastante más que lo habitual	No, en absoluto	No más que lo habitual	No, en absoluto	No, en absoluto	No más que lo habitual	No más que lo habitual	No más que lo habitual	No más que lo habitual	No más que lo habitual	Igual que lo habitual	Igual que lo habitual	Peor que lo habitual	Menos satisfecho que lo habitual	Igual de útil que lo habitual	Menos que lo habitual	Menos que lo habitual	No, en absoluto	No, en absoluto	No, en absoluto	Claramente, no	No, en absoluto	No, en absoluto	Claramente, no	3	2	1	3	2	3	3	2	2	2	2	2	3
Medicina	Médico/a Residente	Hombre	28	Soltero/a	No	No	No	Sí	Igual que lo habitual	No, en absoluto	No, en absoluto	No, en absoluto	No, en absoluto	No, en absoluto	No, en absoluto	No, en absoluto	No, en absoluto	No más que lo habitual	No, en absoluto	No, en absoluto	No, en absoluto	No, en absoluto	Bastante menos que lo habitual	Igual que lo habitual	Igual que lo habitual	Menos satisfecho que lo habitual	Menos útil que lo habitual	Igual que lo habitual	Igual que lo habitual	No, en absoluto	No, en absoluto	No, en absoluto	Claramente, no	No, en absoluto	No, en absoluto	Claramente, no	0	0	1	3	3	3	2	2	4	3	1	0	1
Ambos	Enfermero/a	Mujer	40	Casado/a	No	Sí	No	Sí	Igual que lo habitual	No, en absoluto	No, en absoluto	No, en absoluto		No más que lo habitual	Bastante más que lo habitual	Bastante más que lo habitual	Bastante más que lo habitual	No más que lo habitual	No, en absoluto	No, en absoluto	No, en absoluto	No, en absoluto	Más activo que lo habitual	Igual que lo habitual	Igual que lo habitual	Igual que lo habitual	Igual de útil que lo habitual	Igual que lo habitual	Igual que lo habitual	No, en absoluto	No, en absoluto	No, en absoluto	Claramente, no	No, en absoluto	No, en absoluto	Claramente, no	1	0	1	4	3	4	4	1	3	3	1	1	3
Medicina	Médico/a Residente	Mujer	28	Soltero/a	No	No	No	Sí	Mucho peor que lo habitual	Mucho más que lo habitual	Mucho más que lo habitual	Mucho más que lo habitual	Mucho más que lo habitual	Mucho más que lo habitual	Mucho más que lo habitual	Mucho más que lo habitual	Mucho más que lo habitual	Mucho más que lo habitual	Mucho más que lo habitual	Mucho más que lo habitual	Mucho más que lo habitual	Mucho más que lo habitual	Mucho menos que lo habitual	Mucho más tiempo que lo habitual	Peor que lo habitual	Menos satisfecho que lo habitual	Menos útil que lo habitual	Igual que lo habitual	Menos que lo habitual	No más de lo habitual	Bastante más que lo habitual	No, en absoluto	Claramente, no	No más de lo habitual	No, en absoluto	Claramente, no	2	3	4	4	3	3	3	2	3	3	2	3	2
Medicina	Médico/a Residente	Mujer	26	Soltero/a	No	No	Sí	Sí	Peor que lo habitual	Bastante más que lo habitual	Bastante más que lo habitual	Mucho más que lo habitual	Mucho más que lo habitual	Mucho más que lo habitual	Bastante más que lo habitual	Bastante más que lo habitual	No más que lo habitual	Bastante más que lo habitual	Bastante más que lo habitual	Bastante más que lo habitual	Bastante más que lo habitual	Bastante más que lo habitual	Bastante menos que lo habitual	Igual que lo habitual	Peor que lo habitual	Menos satisfecho que lo habitual	Más útil que lo habitual	Igual que lo habitual	Igual que lo habitual	No más de lo habitual	No, en absoluto	No, en absoluto	Claramente, no	No, en absoluto	No, en absoluto	Claramente, no	3	2	2	2	2	2	2	2	2	2	2	2	2
Ambos	Enfermero/a	Mujer	57	Soltero/a	No	No	No	Sí	Peor que lo habitual	No más que lo habitual	Bastante más que lo habitual	No más que lo habitual	Bastante más que lo habitual	Bastante más que lo habitual	Bastante más que lo habitual	Mucho más que lo habitual	Mucho más que lo habitual	Mucho más que lo habitual	Bastante más que lo habitual	Bastante más que lo habitual	Bastante más que lo habitual	Bastante más que lo habitual	Igual que lo habitual	Peor que lo habitual	Igual que lo habitual	Igual que lo habitual	Más útil que lo habitual	Más que lo habitual	Menos que lo habitual	No, en absoluto	No, en absoluto	No, en absoluto	Claramente, no	No más de lo habitual	No, en absoluto	Claramente, no	4	0	4	3	4	3	3	3	4	3	3	3	3
Medicina	Médico/a Residente	Mujer	26	Soltero/a	No	No	No	Sí	Peor que lo habitual	No más que lo habitual	Bastante más que lo habitual	No, en absoluto	Bastante más que lo habitual	Bastante más que lo habitual	No, en absoluto	Bastante más que lo habitual	Bastante más que lo habitual	Bastante más que lo habitual	Bastante más que lo habitual	No, en absoluto	Bastante más que lo habitual	No más que lo habitual	Bastante menos que lo habitual	Igual que lo habitual	Igual que lo habitual	Igual que lo habitual	Igual de útil que lo habitual	Menos que lo habitual	Menos que lo habitual	No, en absoluto	No, en absoluto	No, en absoluto	Claramente, no	No, en absoluto	No, en absoluto	Claramente, no	4	4	3	3	2	2	2	1	2	0	4	4	1
No realizo guardias.	Enfermero/a	Mujer	60	Casado/a	No	Ancianos	No		Peor que lo habitual	Bastante más que lo habitual	No más que lo habitual	No más que lo habitual	Bastante más que lo habitual	No más que lo habitual	No más que lo habitual	Bastante más que lo habitual	Bastante más que lo habitual	Bastante más que lo habitual	No más que lo habitual	No, en absoluto	No, en absoluto	No más que lo habitual	Igual que lo habitual	Igual que lo habitual	Igual que lo habitual	Igual que lo habitual	Igual de útil que lo habitual	Igual que lo habitual	Igual que lo habitual	No, en absoluto	No, en absoluto	No, en absoluto	Claramente, no	No, en absoluto	No, en absoluto	Claramente, no	2	0	2	3
Otros	Médico/a Adjunto/a	Mujer	30	Casado/a	No	No personas a cargo	No		Igual que lo habitual	No, en absoluto	No, en absoluto	No, en absoluto	No, en absoluto	No, en absoluto	No, en absoluto	No más que lo habitual	Bastante más que lo habitual	Bastante más que lo habitual	No, en absoluto		No, en absoluto	No, en absoluto	Igual que lo habitual	Igual que lo habitual	Igual que lo habitual	Igual que lo habitual		Más que lo habitual	Igual que lo habitual	No, en absoluto	No, en absoluto	No, en absoluto	Claramente, no	No, en absoluto	No, en absoluto	Claramente, no	0	1	1	4	3	3	3	0	4	3	0	3	0
Medicina	Médico/a Adjunto/a	Mujer	25	Casado/a	No	No personas a cargo	No		Igual que lo habitual	No, en absoluto	Bastante más que lo habitual	No, en absoluto	No más que lo habitual	No, en absoluto	No, en absoluto	No más que lo habitual	No, en absoluto	Bastante más que lo habitual	Bastante más que lo habitual	No, en absoluto	No, en absoluto	No, en absoluto	Igual que lo habitual	Igual que lo habitual	Peor que lo habitual	Menos satisfecho que lo habitual	Igual de útil que lo habitual	Igual que lo habitual	Menos que lo habitual	No, en absoluto	No, en absoluto	No, en absoluto	Claramente, no	No, en absoluto	No, en absoluto	Claramente, no	1	0	3	3	4	4	4	3	4	3	2	4	2
No realizo guardias.	Enfermero/a	Hombre	29	Soltero/a	No	No personas a cargo	No		Igual que lo habitual	No, en absoluto	No más que lo habitual	Bastante más que lo habitual	Bastante más que lo habitual	No más que lo habitual	Bastante más que lo habitual	No más que lo habitual	No más que lo habitual	No más que lo habitual	No, en absoluto	No, en absoluto	No, en absoluto	No más que lo habitual	Bastante menos que lo habitual	Peor que lo habitual	Peor que lo habitual	Menos satisfecho que lo habitual	Igual de útil que lo habitual	Igual que lo habitual	Más que lo habitual	No, en absoluto	No, en absoluto	No, en absoluto	Claramente, no	No, en absoluto	No, en absoluto	Claramente, no	1	0	2	2	2	3	2	1	3	2	3	2	1
No realizo guardias.	Enfermero/a	Mujer	31	Soltero/a	No	No personas a cargo	Sí		Peor que lo habitual	No, en absoluto	Mucho más que lo habitual	Bastante más que lo habitual	Bastante más que lo habitual	Bastante más que lo habitual	No, en absoluto	Bastante más que lo habitual	No más que lo habitual	Bastante más que lo habitual	Bastante más que lo habitual	No, en absoluto	No, en absoluto	No, en absoluto	Bastante menos que lo habitual	Igual que lo habitual	Igual que lo habitual	Igual que lo habitual	Igual de útil que lo habitual	Igual que lo habitual	Mucho menos que lo habitual	No, en absoluto	No, en absoluto	No, en absoluto	Claramente, no	No, en absoluto	No, en absoluto	Claramente, no	1	0	1	4	4	4	3	1	3	3	2	2	1
No realizo guardias.	Otros	Hombre	62	Casado/a	No	Otros	No		Igual que lo habitual	No más que lo habitual	Bastante más que lo habitual	Bastante más que lo habitual	Bastante más que lo habitual	No más que lo habitual	Bastante más que lo habitual	Mucho más que lo habitual	Mucho más que lo habitual	Bastante más que lo habitual	No más que lo habitual	Bastante más que lo habitual	No más que lo habitual	Bastante más que lo habitual	Igual que lo habitual	Mucho más tiempo que lo habitual	Mejor que lo habitual	Más satisfecho	Más útil que lo habitual	Más que lo habitual	Menos que lo habitual	No más de lo habitual	No más de lo habitual	No más de lo habitual	Claramente, no	Bastante más que lo habitual	No, en absoluto	Claramente, no	3	2	4	2	0	3	3	3	2	2	4	1	2
No realizo guardias.	Otros	Hombre	25	Soltero/a	No	No personas a cargo	No		Igual que lo habitual	No, en absoluto	No más que lo habitual	No más que lo habitual	Bastante más que lo habitual	No, en absoluto	No, en absoluto	No más que lo habitual	No, en absoluto	Bastante más que lo habitual	Bastante más que lo habitual	No, en absoluto	Bastante más que lo habitual	No, en absoluto	Igual que lo habitual	Igual que lo habitual	Igual que lo habitual	Igual que lo habitual	Igual de útil que lo habitual	Más que lo habitual	Más que lo habitual	No, en absoluto	No, en absoluto	No, en absoluto	Claramente, no	No, en absoluto	No, en absoluto	Claramente, no	3	2	3	4	3	4	4	2	4	1	3	4	4
Medicina	Médico/a Adjunto/a	Mujer	48	Soltero/a	No	Niños	Sí		Peor que lo habitual	Bastante más que lo habitual	No, en absoluto	Bastante más que lo habitual	No más que lo habitual	Bastante más que lo habitual	Bastante más que lo habitual	Bastante más que lo habitual	Bastante más que lo habitual	No, en absoluto	Bastante más que lo habitual	No, en absoluto	No, en absoluto	No más que lo habitual	Igual que lo habitual	Igual que lo habitual	Igual que lo habitual	Igual que lo habitual	Igual de útil que lo habitual	Igual que lo habitual	Igual que lo habitual	No, en absoluto	No, en absoluto	No, en absoluto	Claramente, no	No, en absoluto	No, en absoluto	Claramente, no	2	0	1	4	3	3	2	1	3	3	0	0	2
Medicina	Médico/a Adjunto/a	Mujer	39	Casado/a	No	Niños	No		Igual que lo habitual	No, en absoluto	No más que lo habitual	No, en absoluto	Bastante más que lo habitual	No, en absoluto	No, en absoluto	Bastante más que lo habitual	Bastante más que lo habitual	No más que lo habitual	Bastante más que lo habitual	No, en absoluto	No, en absoluto	No, en absoluto	Igual que lo habitual	Igual que lo habitual	Igual que lo habitual	Igual que lo habitual	Más útil que lo habitual	Igual que lo habitual	Más que lo habitual	No, en absoluto	No, en absoluto	No, en absoluto	Claramente, no	No, en absoluto	No, en absoluto	Claramente, no	1	0	2	3	3	4	4	0	4	4	1	1	4
No realizo guardias.	Médico/a Adjunto/a	Hombre	62	Casado/a	No	No personas a cargo	No		Igual que lo habitual	No más que lo habitual	Bastante más que lo habitual	No más que lo habitual	No más que lo habitual	No más que lo habitual	No, en absoluto	Bastante más que lo habitual	No más que lo habitual	Bastante más que lo habitual	Bastante más que lo habitual	No más que lo habitual	Bastante más que lo habitual	Bastante más que lo habitual	Igual que lo habitual	Igual que lo habitual	Igual que lo habitual	Igual que lo habitual	Igual de útil que lo habitual	Igual que lo habitual	Menos que lo habitual	No, en absoluto	No, en absoluto	No, en absoluto	Claramente, no	Bastante más que lo habitual	No, en absoluto	Claramente, no	3	1	2	3	3	3	2	2	4	2	3	2	4
No realizo guardias.	Médico/a Adjunto/a	Mujer	52	Soltero/a	No	No personas a cargo	No		Igual que lo habitual	No, en absoluto	No, en absoluto	No, en absoluto	No, en absoluto	No, en absoluto	No más que lo habitual	Bastante más que lo habitual	Bastante más que lo habitual	Bastante más que lo habitual	Bastante más que lo habitual	No, en absoluto	No, en absoluto	No más que lo habitual	Igual que lo habitual	Igual que lo habitual	Peor que lo habitual	Menos satisfecho que lo habitual	Igual de útil que lo habitual	Igual que lo habitual	Igual que lo habitual	No, en absoluto	No, en absoluto	No, en absoluto	Claramente, no	No, en absoluto	No, en absoluto	Claramente, no	3	1	3	3	3	3	3	2	3	2	3	2	4
No realizo guardias.	Otros	Mujer	50	Casado/a	No	Niños	No		Peor que lo habitual	Bastante más que lo habitual	Bastante más que lo habitual	Bastante más que lo habitual	Bastante más que lo habitual	No, en absoluto	Bastante más que lo habitual	No más que lo habitual	No, en absoluto	No más que lo habitual	Bastante más que lo habitual	No, en absoluto	No, en absoluto	No más que lo habitual	Más activo que lo habitual	Igual que lo habitual	Peor que lo habitual	Menos satisfecho que lo habitual	Igual de útil que lo habitual	Menos que lo habitual	Menos que lo habitual	No más de lo habitual	No, en absoluto	No, en absoluto	Claramente, no	No, en absoluto	No, en absoluto	Claramente, no	2	3	3	3	3	2	2	3	2	2	3	4	2
No realizo guardias.	Otros	Hombre	40	Casado/a	No	No personas a cargo	No		Igual que lo habitual	No más que lo habitual	No más que lo habitual	Bastante más que lo habitual	No más que lo habitual	No más que lo habitual	Bastante más que lo habitual	Bastante más que lo habitual	No más que lo habitual	Bastante más que lo habitual	Bastante más que lo habitual	No más que lo habitual	No más que lo habitual	No más que lo habitual	Igual que lo habitual	Igual que lo habitual	Igual que lo habitual	Igual que lo habitual	Menos útil que lo habitual	Igual que lo habitual	Igual que lo habitual	No más de lo habitual	No, en absoluto	No, en absoluto	Claramente, no	No más de lo habitual	No, en absoluto	Claramente, no	2	1	3	2	1	1	2	1	3	2	0	1	1
Otros	Médico/a Adjunto/a	Mujer	36	Casado/a	No	Niños	No		Peor que lo habitual	Bastante más que lo habitual	Bastante más que lo habitual	Bastante más que lo habitual	Bastante más que lo habitual	Bastante más que lo habitual	No más que lo habitual	Bastante más que lo habitual	Bastante más que lo habitual	Bastante más que lo habitual	Mucho más que lo habitual	Bastante más que lo habitual	Bastante más que lo habitual		Mucho menos que lo habitual	Peor que lo habitual	Igual que lo habitual	Menos satisfecho que lo habitual	Más útil que lo habitual	Más que lo habitual	Menos que lo habitual	Bastante más que lo habitual	Bastante más que lo habitual	No, en absoluto	Claramente, no	Bastante más que lo habitual	No, en absoluto	Claramente, no	4	3	4	2	1	2	3	2	2	2	3	3	3
Otros	Médico/a Adjunto/a	Mujer	43	Soltero/a	Sí	No personas a cargo	No		Igual que lo habitual	No, en absoluto	No más que lo habitual	No, en absoluto	No, en absoluto	No, en absoluto	No, en absoluto	No más que lo habitual	Bastante más que lo habitual	Bastante más que lo habitual	No más que lo habitual	No, en absoluto	No, en absoluto	No más que lo habitual	Igual que lo habitual	Peor que lo habitual	Igual que lo habitual	Más satisfecho	Más útil que lo habitual	Más que lo habitual	Más que lo habitual	No más de lo habitual	No, en absoluto	No, en absoluto	Claramente, no	No más de lo habitual	No, en absoluto	Claramente, no	1	0	3	4	4	4	4	1	3	4	2	2	3
No realizo guardias.	Auxiliar de enfermería	Mujer	52	Soltero/a	Sí	Ancianos	No		Igual que lo habitual	Bastante más que lo habitual	Bastante más que lo habitual	No más que lo habitual	Bastante más que lo habitual	No, en absoluto	Bastante más que lo habitual	Bastante más que lo habitual	Bastante más que lo habitual	Bastante más que lo habitual	Bastante más que lo habitual	Bastante más que lo habitual	No más que lo habitual	Bastante más que lo habitual	Bastante menos que lo habitual	Peor que lo habitual	Mucho peor que lo habitual	Mucho menos satisfecho	Mucho menos útil que lo habitual	Menos que lo habitual	Menos que lo habitual	Mucho más que lo habitual	Bastante más que lo habitual	Bastante más que lo habitual	Se me ha cruzado por la mente	Bastante más que lo habitual	No más de lo habitual	Se me ha cruzado por la mente	4	3	3	1	0	1	2	3	2	0	4	0	4
Medicina	Médico/a Adjunto/a	Mujer	40	Soltero/a		No personas a cargo	No		Mucho peor que lo habitual	Bastante más que lo habitual	Bastante más que lo habitual	Bastante más que lo habitual	Bastante más que lo habitual	Bastante más que lo habitual	Bastante más que lo habitual	Bastante más que lo habitual	Mucho más que lo habitual	Bastante más que lo habitual	Mucho más que lo habitual	Mucho más que lo habitual	Bastante más que lo habitual	Mucho más que lo habitual	Bastante menos que lo habitual	Peor que lo habitual	Peor que lo habitual	Menos satisfecho que lo habitual	Igual de útil que lo habitual	Menos que lo habitual	Menos que lo habitual	No, en absoluto	No más de lo habitual	No más de lo habitual	Claramente, no	Bastante más que lo habitual	No, en absoluto	Claramente, no	3	2	3	2	1	2	1	1	2	1	3	3	3
No realizo guardias.	Médico/a Adjunto/a	Mujer	47	Casado/a	No	Niños	No		Igual que lo habitual	No, en absoluto	No, en absoluto	No, en absoluto	No, en absoluto	No, en absoluto	No, en absoluto	No más que lo habitual	No más que lo habitual	No, en absoluto	No, en absoluto	No, en absoluto	No, en absoluto	No, en absoluto	Más activo que lo habitual	Igual que lo habitual	Igual que lo habitual	Igual que lo habitual	Igual de útil que lo habitual	Igual que lo habitual	Igual que lo habitual	No, en absoluto	No, en absoluto	No, en absoluto	Claramente, no	No, en absoluto	No, en absoluto	Claramente, no	2	1	1		4	4	3	0	4	4	1	1	4
No realizo guardias.	Enfermero/a	Mujer	47	Casado/a	No	Niños	Sí		Igual que lo habitual	No, en absoluto	No más que lo habitual	No, en absoluto	No más que lo habitual	No, en absoluto	No, en absoluto	No, en absoluto	No, en absoluto	Bastante más que lo habitual	No más que lo habitual	No más que lo habitual	No más que lo habitual	No más que lo habitual	Igual que lo habitual	Igual que lo habitual	Igual que lo habitual	Igual que lo habitual	Igual de útil que lo habitual	Igual que lo habitual	Igual que lo habitual	No, en absoluto	No, en absoluto	No, en absoluto	Claramente, no	No, en absoluto	No, en absoluto	Claramente, no	2	1	1	3	3	3	3	1	3	1	1	3	3
Ambos	Médico/a Adjunto/a	Mujer	36	Soltero/a	No	Ancianos	No		Mucho peor que lo habitual	Mucho más que lo habitual	Bastante más que lo habitual	Bastante más que lo habitual	Mucho más que lo habitual	Bastante más que lo habitual	No más que lo habitual	Mucho más que lo habitual	Bastante más que lo habitual	Bastante más que lo habitual	No más que lo habitual	No más que lo habitual	No más que lo habitual	No más que lo habitual	Más activo que lo habitual	Igual que lo habitual	Peor que lo habitual	Mucho menos satisfecho	Más útil que lo habitual	Igual que lo habitual	Mucho menos que lo habitual	No, en absoluto	No, en absoluto	No, en absoluto	Claramente, no	Bastante más que lo habitual	No, en absoluto	Claramente, no	3	3	3	2	2	2	2	3	2	0	2	2	2
No realizo guardias.	Otros	Mujer	54	Soltero/a	Sí	Ancianos	No		Peor que lo habitual	Bastante más que lo habitual	Bastante más que lo habitual	Bastante más que lo habitual	Bastante más que lo habitual	Bastante más que lo habitual	Bastante más que lo habitual	Mucho más que lo habitual	Mucho más que lo habitual	Bastante más que lo habitual	Bastante más que lo habitual	Bastante más que lo habitual	Bastante más que lo habitual	Bastante más que lo habitual	Bastante menos que lo habitual	Peor que lo habitual	Peor que lo habitual	Menos satisfecho que lo habitual	Menos útil que lo habitual	Menos que lo habitual	Menos que lo habitual	Mucho más que lo habitual	Bastante más que lo habitual	Bastante más que lo habitual	Se me ha cruzado por la mente	Bastante más que lo habitual	Bastante más que lo habitual	Se me ha cruzado por la mente	3	3	3	1	3	3	1	3	1	1	1	3	1
Medicina	Médico/a Adjunto/a	Mujer	32	Soltero/a	No	No personas a cargo	No		Igual que lo habitual	Bastante más que lo habitual	Bastante más que lo habitual	No más que lo habitual	No más que lo habitual	No, en absoluto	No, en absoluto	No más que lo habitual	No más que lo habitual	Bastante más que lo habitual	Bastante más que lo habitual	No más que lo habitual	Bastante más que lo habitual	Bastante más que lo habitual	Bastante menos que lo habitual	Igual que lo habitual	Igual que lo habitual	Menos satisfecho que lo habitual	Igual de útil que lo habitual	Igual que lo habitual	Menos que lo habitual	No, en absoluto	No, en absoluto	No, en absoluto	Claramente, no	Bastante más que lo habitual	No, en absoluto	Claramente, no	4	3	3	3	4	2	2	3	2	1	3	3	2
Medicina	Médico/a Adjunto/a	Hombre	51	Casado/a	Sí	Niños	No		Igual que lo habitual	No más que lo habitual	No más que lo habitual	No más que lo habitual	No más que lo habitual	No más que lo habitual	No, en absoluto	No más que lo habitual	No más que lo habitual	No más que lo habitual	No más que lo habitual	No, en absoluto	No más que lo habitual	No más que lo habitual	Más activo que lo habitual	Igual que lo habitual	Igual que lo habitual	Más satisfecho	Igual de útil que lo habitual	Igual que lo habitual	Igual que lo habitual	No, en absoluto	No, en absoluto	No, en absoluto	Claramente, no	No más de lo habitual	No, en absoluto	Claramente, no	2	2	3	1	2	1	2	3	1	1	3	3	2
Otros	Médico/a Adjunto/a	Hombre	43	Casado/a	No	Niños	No		Peor que lo habitual	Bastante más que lo habitual	Bastante más que lo habitual	No, en absoluto	No más que lo habitual	Bastante más que lo habitual	No más que lo habitual	Bastante más que lo habitual	Bastante más que lo habitual	Bastante más que lo habitual	No más que lo habitual	No más que lo habitual	Bastante más que lo habitual	No más que lo habitual	Más activo que lo habitual	Menos tiempo que lo habitual	Igual que lo habitual	Más satisfecho	Más útil que lo habitual	Más que lo habitual	Menos que lo habitual	No, en absoluto	No, en absoluto	No, en absoluto	Claramente, no	No, en absoluto	No, en absoluto	Claramente, no	4	3	4	3	4	3	3	1	4	4	2	4	2
Otros	Médico/a Adjunto/a	Mujer	48	Casado/a	No	Niños	No		Igual que lo habitual	No más que lo habitual	No más que lo habitual	No, en absoluto	No más que lo habitual	No más que lo habitual	No, en absoluto	No más que lo habitual	No, en absoluto	No más que lo habitual	No más que lo habitual	No, en absoluto	No, en absoluto	No, en absoluto	Igual que lo habitual	Igual que lo habitual	Igual que lo habitual	Mucho menos satisfecho	Igual de útil que lo habitual	Mucho menos que lo habitual	Igual que lo habitual	No, en absoluto	No, en absoluto	No, en absoluto	Claramente, no	No, en absoluto	No, en absoluto	Claramente, no	2	1	2	2	2	2	4	0	3	2	2	2	2
																																					0	0	1	4	4	4	4	0	4	4	0	4	4
No realizo guardias.	Médico/a Adjunto/a	Hombre	60	Casado/a	No	Otros	No		Igual que lo habitual	No, en absoluto	No, en absoluto	No, en absoluto	No, en absoluto	No, en absoluto	No, en absoluto	No más que lo habitual	No más que lo habitual	No, en absoluto	No, en absoluto	No, en absoluto	No más que lo habitual	No, en absoluto	Igual que lo habitual	Igual que lo habitual	Igual que lo habitual	Igual que lo habitual	Igual de útil que lo habitual	Igual que lo habitual	Más que lo habitual	No más de lo habitual	No, en absoluto	No, en absoluto	Claramente, no	No, en absoluto	No, en absoluto	Claramente, no	1	1	1	3	3	3	3	2	3	3	1	2	4
Otros	Auxiliar de enfermería	Mujer	42	Casado/a	No	Niños	No		Igual que lo habitual	Bastante más que lo habitual	Bastante más que lo habitual	No más que lo habitual	Bastante más que lo habitual	Bastante más que lo habitual	No más que lo habitual	No más que lo habitual	No más que lo habitual	No más que lo habitual	No más que lo habitual	No más que lo habitual	No, en absoluto	No, en absoluto	Igual que lo habitual	Igual que lo habitual	Igual que lo habitual	Igual que lo habitual	Igual de útil que lo habitual	Igual que lo habitual	Más que lo habitual	No, en absoluto	No, en absoluto	No, en absoluto	Claramente, no	No, en absoluto	No, en absoluto	Claramente, no	1	0	1	3	3	4	3	0	3	3	1	1	3
No realizo guardias.	Enfermero/a	Mujer	59	Casado/a	No	No personas a cargo	Sí		Peor que lo habitual	Bastante más que lo habitual	Mucho más que lo habitual	Bastante más que lo habitual	Bastante más que lo habitual	No más que lo habitual	Bastante más que lo habitual	No más que lo habitual	Bastante más que lo habitual	Bastante más que lo habitual	Bastante más que lo habitual	Bastante más que lo habitual	Bastante más que lo habitual	Bastante más que lo habitual	Bastante menos que lo habitual	Peor que lo habitual	Igual que lo habitual	Igual que lo habitual	Menos útil que lo habitual	Mucho menos que lo habitual	Menos que lo habitual	No más de lo habitual	No más de lo habitual	No más de lo habitual	Claramente, no	Bastante más que lo habitual	No, en absoluto	Claramente, no	3	3	3	2	2	2	2	3	2	1	1	3	2
No realizo guardias.	Otros	Mujer	26	Soltero/a	Sí	No personas a cargo	No		Mejor que lo habitual	No, en absoluto	No, en absoluto	No más que lo habitual	No más que lo habitual	No, en absoluto	No, en absoluto	No, en absoluto	No, en absoluto	No más que lo habitual	No más que lo habitual	No más que lo habitual	No, en absoluto	No, en absoluto	Más activo que lo habitual	Igual que lo habitual	Mejor que lo habitual	Más satisfecho	Igual de útil que lo habitual	Igual que lo habitual	Más que lo habitual	No, en absoluto	No, en absoluto	No, en absoluto	Claramente, no	No más de lo habitual	No, en absoluto	Claramente, no	1	1	2	3	3	3	4	4	4	3	1	2	3
No realizo guardias.	Otros	Hombre	61	Casado/a	No	No personas a cargo	Sí		Peor que lo habitual	Bastante más que lo habitual	Bastante más que lo habitual	Bastante más que lo habitual	No más que lo habitual	No más que lo habitual	No, en absoluto	No más que lo habitual	Bastante más que lo habitual	Bastante más que lo habitual	Bastante más que lo habitual	No más que lo habitual	No más que lo habitual	Bastante más que lo habitual	Igual que lo habitual	Igual que lo habitual	Igual que lo habitual	Menos satisfecho que lo habitual	Menos útil que lo habitual	Igual que lo habitual	Igual que lo habitual	No más de lo habitual	No, en absoluto	No, en absoluto	Claramente, no	Bastante más que lo habitual	No, en absoluto	Claramente, no	1	2	3	2	3	2	1	1	3	3	0	3	1
No realizo guardias.	Otros	Mujer	55	Divorciado/a	No	No personas a cargo	No		Igual que lo habitual	No más que lo habitual	No más que lo habitual	No, en absoluto	No más que lo habitual	No más que lo habitual	No, en absoluto	No más que lo habitual	No, en absoluto	No más que lo habitual	No más que lo habitual	No más que lo habitual	No más que lo habitual	No más que lo habitual	Más activo que lo habitual	Igual que lo habitual	Igual que lo habitual	Igual que lo habitual	Igual de útil que lo habitual	Igual que lo habitual	Igual que lo habitual	No, en absoluto	No más de lo habitual	No, en absoluto	Claramente, no	No más de lo habitual	No, en absoluto	Claramente, no	2	0	4	2	1	1	3	1	3	2	2	2	4
Otros	Médico/a Adjunto/a	Mujer	48	Casado/a	No	Niños	No		Peor que lo habitual	Bastante más que lo habitual	Mucho más que lo habitual	Mucho más que lo habitual	Bastante más que lo habitual	Bastante más que lo habitual	Bastante más que lo habitual	Bastante más que lo habitual	Bastante más que lo habitual	Mucho más que lo habitual	Mucho más que lo habitual	No más que lo habitual	Bastante más que lo habitual	Mucho más que lo habitual	Más activo que lo habitual	Menos tiempo que lo habitual	Mejor que lo habitual	Más satisfecho	Más útil que lo habitual	Más que lo habitual	Mucho menos que lo habitual	No, en absoluto	No, en absoluto	No, en absoluto	Claramente, no	No, en absoluto	No, en absoluto	Claramente, no	4	2	3	3	3	3	2	4	3	3	3	3	0
Otros	Médico/a Adjunto/a	Mujer	52	Casado/a	No	Niños	No		Igual que lo habitual	No más que lo habitual	No más que lo habitual	No más que lo habitual	No más que lo habitual	No, en absoluto	No, en absoluto	No más que lo habitual	No más que lo habitual	No más que lo habitual	No más que lo habitual	No más que lo habitual	No más que lo habitual	No más que lo habitual	Igual que lo habitual	Peor que lo habitual	Igual que lo habitual	Igual que lo habitual	Igual de útil que lo habitual	Igual que lo habitual	Igual que lo habitual	No, en absoluto	No, en absoluto	No, en absoluto	Claramente, no	No, en absoluto	No, en absoluto	Claramente, no	2	1	1	3	3	3	3	1	3	1	2	2	3
No realizo guardias.	Otros	Hombre	39	Casado/a	No	Ancianos	No		Peor que lo habitual	Bastante más que lo habitual	Bastante más que lo habitual	Bastante más que lo habitual	No más que lo habitual	No, en absoluto	Bastante más que lo habitual	Mucho más que lo habitual	Bastante más que lo habitual	Mucho más que lo habitual	Bastante más que lo habitual	Bastante más que lo habitual	No más que lo habitual	Bastante más que lo habitual	Bastante menos que lo habitual	Peor que lo habitual	Igual que lo habitual	Igual que lo habitual	Más útil que lo habitual	Igual que lo habitual	Mucho menos que lo habitual	No, en absoluto	No, en absoluto	No, en absoluto	Claramente, no	No, en absoluto	No, en absoluto	Claramente, no	4	3	4	2	2	2	2	3	2	1	3	4	2
No realizo guardias.	Enfermero/a	Mujer	51	Casado/a	No	Niños	No		Peor que lo habitual	Bastante más que lo habitual	Bastante más que lo habitual	Bastante más que lo habitual	Mucho más que lo habitual	Mucho más que lo habitual	Mucho más que lo habitual	Bastante más que lo habitual	Bastante más que lo habitual	Bastante más que lo habitual	Bastante más que lo habitual	No más que lo habitual	No más que lo habitual	No más que lo habitual	Bastante menos que lo habitual	Igual que lo habitual	Igual que lo habitual	Igual que lo habitual	Más útil que lo habitual	Más que lo habitual	Menos que lo habitual	No, en absoluto	No, en absoluto	No, en absoluto	Claramente, no	No, en absoluto	No, en absoluto	Claramente, no	2	1	2	3	1	2	2	0	2	2	1	2	2
Otros	Médico/a Adjunto/a	Hombre	41	Soltero/a	No	Niños	No		Peor que lo habitual	No más que lo habitual	No más que lo habitual	No, en absoluto	No, en absoluto	No, en absoluto	No, en absoluto	Bastante más que lo habitual	Bastante más que lo habitual	No más que lo habitual	No más que lo habitual	No, en absoluto	No, en absoluto	No, en absoluto	Bastante menos que lo habitual	Igual que lo habitual	Igual que lo habitual	Igual que lo habitual	Menos útil que lo habitual	Igual que lo habitual	Menos que lo habitual	No, en absoluto	No, en absoluto	No, en absoluto	Claramente, no	No más de lo habitual	No, en absoluto	Claramente, no	2	1	2	3	3	3	3	3	3	3	1	2	1
Otros	Médico/a Adjunto/a	Mujer	50	Soltero/a	No	No personas a cargo	No		Peor que lo habitual	No más que lo habitual	Bastante más que lo habitual	No más que lo habitual	Bastante más que lo habitual	No más que lo habitual	No más que lo habitual	Bastante más que lo habitual	Bastante más que lo habitual	Bastante más que lo habitual	Bastante más que lo habitual	No más que lo habitual	No más que lo habitual	No más que lo habitual	Igual que lo habitual	Peor que lo habitual	Peor que lo habitual	Menos satisfecho que lo habitual	Menos útil que lo habitual	Igual que lo habitual	Menos que lo habitual	No, en absoluto	No, en absoluto	No, en absoluto	Claramente, no	No, en absoluto	No, en absoluto	Claramente, no	3	1	3	3	3	3	2	2	3	3	1	2	3
No realizo guardias.	Enfermero/a	Mujer	45	Casado/a	No	Niños	No		Igual que lo habitual	No más que lo habitual	No más que lo habitual	No, en absoluto	No más que lo habitual	No, en absoluto	No, en absoluto	Bastante más que lo habitual	No más que lo habitual	No más que lo habitual	No más que lo habitual	No, en absoluto	No, en absoluto	No más que lo habitual	Igual que lo habitual	Igual que lo habitual	Peor que lo habitual	Menos satisfecho que lo habitual	Igual de útil que lo habitual	Igual que lo habitual	Menos que lo habitual	No, en absoluto	No, en absoluto	No, en absoluto	Claramente, no	No, en absoluto	No, en absoluto	Claramente, no	1	1	2	3	3	3	3	2	3	2	2	2	3
No realizo guardias.	Médico/a Adjunto/a	Hombre	50	Soltero/a	No	Ancianos	No		Igual que lo habitual	No más que lo habitual	Bastante más que lo habitual	No, en absoluto	No, en absoluto	No, en absoluto	No, en absoluto	No más que lo habitual	No más que lo habitual	Bastante más que lo habitual	No, en absoluto	No, en absoluto	No, en absoluto	No, en absoluto	Más activo que lo habitual	Igual que lo habitual	Igual que lo habitual	Más satisfecho	Más útil que lo habitual	Igual que lo habitual	Más que lo habitual	No, en absoluto	No, en absoluto	No, en absoluto	Claramente, no	No, en absoluto	No, en absoluto	Claramente, no	1	1	2	2	2	2	2	1	3	3	2	2	2
No realizo guardias.	Enfermero/a	Mujer	56	Divorciado/a	No	No personas a cargo	No		Peor que lo habitual	Bastante más que lo habitual	Mucho más que lo habitual	Bastante más que lo habitual	Bastante más que lo habitual	Bastante más que lo habitual	No más que lo habitual	Mucho más que lo habitual	Mucho más que lo habitual	Mucho más que lo habitual	Mucho más que lo habitual	Bastante más que lo habitual	Mucho más que lo habitual	Mucho más que lo habitual	Igual que lo habitual	Igual que lo habitual	Igual que lo habitual	Menos satisfecho que lo habitual	Igual de útil que lo habitual	Igual que lo habitual	Mucho menos que lo habitual	Mucho más que lo habitual	Bastante más que lo habitual	No más de lo habitual	Claramente, no	Bastante más que lo habitual	No, en absoluto	Claramente, no	4	3	3	4	3	3	2	4	2	4	4	2	1
No realizo guardias.	Médico/a Adjunto/a	Mujer	52	Casado/a	No	Otros	No		Igual que lo habitual	No más que lo habitual	No más que lo habitual	No más que lo habitual	No más que lo habitual	No más que lo habitual	No más que lo habitual	No más que lo habitual	No más que lo habitual	No más que lo habitual	No más que lo habitual	No más que lo habitual	No, en absoluto	No más que lo habitual	Igual que lo habitual	Igual que lo habitual	Peor que lo habitual	Igual que lo habitual	Igual de útil que lo habitual	Igual que lo habitual	Menos que lo habitual	No más de lo habitual	No, en absoluto	No, en absoluto	Claramente, no	No más de lo habitual		Claramente, no	2	1	2	2	3	2	3	2	2	1	2	2	3
No realizo guardias.	Enfermero/a	Mujer	41	Casado/a	No	Niños	No		Peor que lo habitual	Bastante más que lo habitual	Bastante más que lo habitual	Bastante más que lo habitual	Bastante más que lo habitual	Bastante más que lo habitual	Bastante más que lo habitual	Mucho más que lo habitual	Mucho más que lo habitual	Mucho más que lo habitual	Bastante más que lo habitual	No, en absoluto	No más que lo habitual	No más que lo habitual	Igual que lo habitual	Igual que lo habitual	Mejor que lo habitual	Más satisfecho	Más útil que lo habitual	Más que lo habitual	Igual que lo habitual	No, en absoluto	No, en absoluto	No, en absoluto	Claramente, no	No, en absoluto	No, en absoluto	Claramente, no	2	2	2	3	4	3	3	2	3	3	4	2	3
No realizo guardias.	Otros		63	Casado/a	No	No personas a cargo	No		Peor que lo habitual	Bastante más que lo habitual	Bastante más que lo habitual	No más que lo habitual	Mucho más que lo habitual	Mucho más que lo habitual	Bastante más que lo habitual	Mucho más que lo habitual	Mucho más que lo habitual	Bastante más que lo habitual	Mucho más que lo habitual	Bastante más que lo habitual	Bastante más que lo habitual	Bastante más que lo habitual	Bastante menos que lo habitual	Igual que lo habitual	Peor que lo habitual	Menos satisfecho que lo habitual	Igual de útil que lo habitual	Igual que lo habitual	Mucho menos que lo habitual	No, en absoluto	No, en absoluto	No, en absoluto	Claramente, no	No más de lo habitual	No, en absoluto	Claramente, no	2	1	3	3	3	3	3	2	3	3	4	3	2
Ambos	Médico/a Adjunto/a	Mujer	32	Soltero/a	No	No personas a cargo	No		Igual que lo habitual	Bastante más que lo habitual	Bastante más que lo habitual	Bastante más que lo habitual	Bastante más que lo habitual	Bastante más que lo habitual	No más que lo habitual	Bastante más que lo habitual	Bastante más que lo habitual	Bastante más que lo habitual	Bastante más que lo habitual	No más que lo habitual	Bastante más que lo habitual	Bastante más que lo habitual	Más activo que lo habitual	Igual que lo habitual	Peor que lo habitual	Menos satisfecho que lo habitual	Más útil que lo habitual	Más que lo habitual	Menos que lo habitual	No, en absoluto	No, en absoluto	No más de lo habitual	Claramente, no	No, en absoluto	No, en absoluto	Claramente, no	3	2	3	1	3	1	3	4	2	1	3	3	2
No realizo guardias.	Otros	Mujer	43	Casado/a	No	Niños	No		Peor que lo habitual	Bastante más que lo habitual	Bastante más que lo habitual	Bastante más que lo habitual	Bastante más que lo habitual	No más que lo habitual	No más que lo habitual	Bastante más que lo habitual	Bastante más que lo habitual	Mucho más que lo habitual	Mucho más que lo habitual	No, en absoluto	Mucho más que lo habitual	Mucho más que lo habitual	Bastante menos que lo habitual	Mucho más tiempo que lo habitual	Peor que lo habitual	Mucho menos satisfecho	Mucho menos útil que lo habitual	Igual que lo habitual	Mucho menos que lo habitual		No, en absoluto	No, en absoluto	Claramente, no	No, en absoluto	No, en absoluto	Claramente, no	4	1	4	0	4	1	1	4	1	0	4	2	0
No realizo guardias.	Otros	Mujer	45	Soltero/a	No	Ancianos	No		Igual que lo habitual	No más que lo habitual	No más que lo habitual	No, en absoluto	No, en absoluto	No, en absoluto	No, en absoluto	No más que lo habitual	No más que lo habitual	No, en absoluto	No, en absoluto	No, en absoluto	No, en absoluto	No, en absoluto	Igual que lo habitual	Igual que lo habitual	Igual que lo habitual	Igual que lo habitual	Igual de útil que lo habitual	Igual que lo habitual	Igual que lo habitual	No, en absoluto	No, en absoluto	No, en absoluto	Claramente, no	No, en absoluto	No, en absoluto	Claramente, no	1	0	0	4	4	4	4	0	4	4	1	3	4
Ambos	Médico/a Adjunto/a	Mujer	32	Soltero/a	No	No personas a cargo	No		Igual que lo habitual	Bastante más que lo habitual	Bastante más que lo habitual	Bastante más que lo habitual	Bastante más que lo habitual	Bastante más que lo habitual	No más que lo habitual	Bastante más que lo habitual	Bastante más que lo habitual	Bastante más que lo habitual	Bastante más que lo habitual	No más que lo habitual	Bastante más que lo habitual	Bastante más que lo habitual	Más activo que lo habitual	Igual que lo habitual	Peor que lo habitual	Menos satisfecho que lo habitual	Más útil que lo habitual	Más que lo habitual	Menos que lo habitual	No, en absoluto	No, en absoluto	No más de lo habitual	Claramente, no	No, en absoluto	No, en absoluto	Claramente, no	3	2	3	1	3	1	3	4	2	1	3	3	2
No realizo guardias.	Enfermero/a	Mujer	50	Casado/a	No	Niños	Sí		Peor que lo habitual	Mucho más que lo habitual	Mucho más que lo habitual	Mucho más que lo habitual	Mucho más que lo habitual	Mucho más que lo habitual	No más que lo habitual	Mucho más que lo habitual	Mucho más que lo habitual	Mucho más que lo habitual	Mucho más que lo habitual	Mucho más que lo habitual	Mucho más que lo habitual	Mucho más que lo habitual	Bastante menos que lo habitual	Peor que lo habitual	Peor que lo habitual	Menos satisfecho que lo habitual	Menos útil que lo habitual	Igual que lo habitual	Mucho menos que lo habitual	No, en absoluto	No, en absoluto	No, en absoluto	Claramente, no	No más de lo habitual	No, en absoluto	Claramente, no	3	3	3	2	2	2	3	4	2	1	4	2	3
No realizo guardias.	Médico/a Adjunto/a	Mujer	33	Soltero/a	No	No personas a cargo	No		Igual que lo habitual	No, en absoluto	Bastante más que lo habitual	No, en absoluto	No, en absoluto	No, en absoluto	No, en absoluto	Bastante más que lo habitual	No, en absoluto	Bastante más que lo habitual	Bastante más que lo habitual	No, en absoluto	Bastante más que lo habitual	No, en absoluto	Bastante menos que lo habitual	Mucho más tiempo que lo habitual	Igual que lo habitual	Más satisfecho	Igual de útil que lo habitual	Igual que lo habitual	Menos que lo habitual	No, en absoluto	No, en absoluto	No, en absoluto	Claramente, no	No, en absoluto	No, en absoluto	Claramente, no	4	2	1	4	4	3	1	1	4	0	1	2	0
No realizo guardias.	Celador/a	Hombre	43	Casado/a		Niños	No		Peor que lo habitual	No más que lo habitual	Bastante más que lo habitual	Mucho más que lo habitual	No, en absoluto	No, en absoluto	No, en absoluto	No más que lo habitual	No más que lo habitual	Bastante más que lo habitual	Bastante más que lo habitual	No, en absoluto	No, en absoluto	No más que lo habitual	Bastante menos que lo habitual	Peor que lo habitual	Igual que lo habitual	Igual que lo habitual	Más útil que lo habitual	Igual que lo habitual	Mucho menos que lo habitual	No, en absoluto	No, en absoluto	No, en absoluto	Claramente, no	No más de lo habitual	No, en absoluto	Claramente, no	4	3	4	2	2	2	1	2	2	1	3	2	1
Otros	Otros	Mujer	46	Casado/a	No	Niños	No		Igual que lo habitual	No más que lo habitual	No más que lo habitual	No, en absoluto	No más que lo habitual	No, en absoluto	No, en absoluto	Bastante más que lo habitual	Bastante más que lo habitual		No más que lo habitual	No, en absoluto	Bastante más que lo habitual	No más que lo habitual	Igual que lo habitual	Igual que lo habitual	Igual que lo habitual	Igual que lo habitual	Igual de útil que lo habitual	Igual que lo habitual	Menos que lo habitual	No, en absoluto	No, en absoluto	No, en absoluto	Claramente, no	No más de lo habitual	No, en absoluto	Claramente, no	3	2	3	2	2	2	3	2	3	1	2	1	2
Otros	Médico/a Adjunto/a	Mujer	54	Soltero/a	No	Ancianos	No		Igual que lo habitual	No, en absoluto	No, en absoluto	Bastante más que lo habitual	No más que lo habitual	No más que lo habitual	No más que lo habitual	Mucho más que lo habitual	Mucho más que lo habitual	Bastante más que lo habitual	Bastante más que lo habitual	No, en absoluto	No, en absoluto	Bastante más que lo habitual	Igual que lo habitual	Igual que lo habitual	Igual que lo habitual	Igual que lo habitual	Más útil que lo habitual	Igual que lo habitual	Igual que lo habitual	No, en absoluto	No, en absoluto	No, en absoluto	Claramente, no	No, en absoluto	No, en absoluto	Claramente, no	0	0	3	2	3	4	2	3	2	2	3	1	3
No realizo guardias.	Médico/a Adjunto/a	Mujer	53	Soltero/a	No	Ancianos	No		Igual que lo habitual	No, en absoluto	No, en absoluto	No más que lo habitual	No, en absoluto	No, en absoluto	No, en absoluto	No más que lo habitual	Bastante más que lo habitual	No más que lo habitual	No más que lo habitual	No, en absoluto	No más que lo habitual	No más que lo habitual	Igual que lo habitual	Igual que lo habitual	Peor que lo habitual	Menos satisfecho que lo habitual	Menos útil que lo habitual	Igual que lo habitual	Igual que lo habitual	Bastante más que lo habitual	No más de lo habitual	Bastante más que lo habitual	Claramente, no	No más de lo habitual	Bastante más que lo habitual	Me parece que no	3	1	2	3	2	2	2	3	2	2	3	4	3
No realizo guardias.	Enfermero/a	Mujer	59	Casado/a	Sí	No personas a cargo	No		Igual que lo habitual	No, en absoluto	No más que lo habitual	No más que lo habitual	No, en absoluto	No, en absoluto	No, en absoluto	Bastante más que lo habitual	Bastante más que lo habitual	Mucho más que lo habitual	Mucho más que lo habitual	Mucho más que lo habitual	No más que lo habitual	Bastante más que lo habitual	Igual que lo habitual	Igual que lo habitual	Igual que lo habitual	Más satisfecho	Más útil que lo habitual	Más que lo habitual	Igual que lo habitual	No, en absoluto	No, en absoluto	No, en absoluto	Claramente, no	No, en absoluto	No, en absoluto	Claramente, no	2	0	3	3	3	3	3	0	4	4	3	3	4
Otros	Médico/a Residente	Mujer	31	Soltero/a	No	No personas a cargo	No		Peor que lo habitual	No, en absoluto	No, en absoluto	Bastante más que lo habitual	Bastante más que lo habitual	No más que lo habitual	No, en absoluto	No más que lo habitual	No más que lo habitual	No, en absoluto	No, en absoluto	No, en absoluto	No, en absoluto	No, en absoluto	Igual que lo habitual	Igual que lo habitual	Igual que lo habitual	Igual que lo habitual	Igual de útil que lo habitual	Igual que lo habitual	Igual que lo habitual	No, en absoluto	No, en absoluto	No, en absoluto	Claramente, no	No, en absoluto	No, en absoluto	Claramente, no	3	2	2	3	3	3	2	1	3	1	2	3	3
No realizo guardias.	Enfermero/a	Mujer	39	Soltero/a	No	Niños	No		Peor que lo habitual	No más que lo habitual	No, en absoluto	No, en absoluto	Bastante más que lo habitual	Bastante más que lo habitual	No, en absoluto	Bastante más que lo habitual	Bastante más que lo habitual	Bastante más que lo habitual	Bastante más que lo habitual	No, en absoluto	Bastante más que lo habitual	Bastante más que lo habitual	Igual que lo habitual	Igual que lo habitual	Peor que lo habitual	Igual que lo habitual	Igual de útil que lo habitual	Igual que lo habitual	Mucho menos que lo habitual	No, en absoluto	No, en absoluto	No, en absoluto	Claramente, no	No, en absoluto	No, en absoluto	Claramente, no	3	4	4	2	2	2	2	2	2	1	4	2	2
Medicina	Médico/a Adjunto/a	Mujer	42	Casado/a	No	Niños	No		Igual que lo habitual	No más que lo habitual	No más que lo habitual	No, en absoluto	No, en absoluto	No, en absoluto	No, en absoluto	Bastante más que lo habitual	Bastante más que lo habitual	Bastante más que lo habitual	Bastante más que lo habitual	No, en absoluto	No más que lo habitual	Bastante más que lo habitual	Más activo que lo habitual	Igual que lo habitual	Igual que lo habitual	Igual que lo habitual	Igual de útil que lo habitual	Igual que lo habitual	Menos que lo habitual	No, en absoluto	No, en absoluto	No, en absoluto	Claramente, no	No más de lo habitual	No, en absoluto	Claramente, no	2	1	3	4	3	4	3	0	2	4	2	4	2
No realizo guardias.	Otros	Mujer	54	Casado/a	No	Ancianos	No		Peor que lo habitual	Bastante más que lo habitual	Mucho más que lo habitual	No más que lo habitual	No, en absoluto	No más que lo habitual	No más que lo habitual	Mucho más que lo habitual	Bastante más que lo habitual	Bastante más que lo habitual	Mucho más que lo habitual	Bastante más que lo habitual	Mucho más que lo habitual	Mucho más que lo habitual	Bastante menos que lo habitual	Peor que lo habitual	Igual que lo habitual	Menos satisfecho que lo habitual	Igual de útil que lo habitual	Igual que lo habitual	Mucho menos que lo habitual	Bastante más que lo habitual	Bastante más que lo habitual	No más de lo habitual	Me parece que no	Mucho más que lo habitual	No más de lo habitual	Me parece que no	3	3	4	3	2	2	2	3	3	3	4	1	2
No realizo guardias.	Otros	Mujer	35	Casado/a	No	Niños	No		Peor que lo habitual	No más que lo habitual	No más que lo habitual	No, en absoluto	No más que lo habitual	No más que lo habitual	No, en absoluto	Bastante más que lo habitual	Bastante más que lo habitual	Bastante más que lo habitual	No más que lo habitual	No, en absoluto	No más que lo habitual	No más que lo habitual	Igual que lo habitual	Igual que lo habitual	Igual que lo habitual	Igual que lo habitual	Más útil que lo habitual	Igual que lo habitual	Igual que lo habitual	No, en absoluto	No, en absoluto	No, en absoluto	Claramente, no	No más de lo habitual	No, en absoluto	Claramente, no	2	2	3	2	2	1	2	2	3	2	2	3	3
Otros	Médico/a Adjunto/a	Mujer	34	Casado/a	No	Niños	No		Peor que lo habitual	No más que lo habitual	No más que lo habitual	No más que lo habitual	Bastante más que lo habitual	Bastante más que lo habitual	No, en absoluto	No más que lo habitual	No, en absoluto	Bastante más que lo habitual	No más que lo habitual	No más que lo habitual	Bastante más que lo habitual	No más que lo habitual	Igual que lo habitual	Igual que lo habitual	Igual que lo habitual	Igual que lo habitual	Igual de útil que lo habitual	Igual que lo habitual	Igual que lo habitual	No más de lo habitual	No, en absoluto	No, en absoluto	Claramente, no	No más de lo habitual	No, en absoluto	Claramente, no	2	2	2	2	3	2	3	3	3	2	1	1	3
No realizo guardias.	Auxiliar de enfermería	Mujer	56	Casado/a	No	Otros	No		Peor que lo habitual	Bastante más que lo habitual	Mucho más que lo habitual	Mucho más que lo habitual	Bastante más que lo habitual	No más que lo habitual	Bastante más que lo habitual	Bastante más que lo habitual	No más que lo habitual	Mucho más que lo habitual	Bastante más que lo habitual	No más que lo habitual	Bastante más que lo habitual	No más que lo habitual	Igual que lo habitual	Peor que lo habitual	Igual que lo habitual	Igual que lo habitual	Igual de útil que lo habitual	Igual que lo habitual	Mucho menos que lo habitual	No más de lo habitual	No, en absoluto	No más de lo habitual	Claramente, no	No, en absoluto	No, en absoluto	Claramente, no	2	3	3	2	2	3	1	1	1	1	3	2	3
No realizo guardias.	Médico/a Residente	Mujer	36	Casado/a	No	Niños	No		Igual que lo habitual	No, en absoluto	No más que lo habitual	No, en absoluto	No más que lo habitual	No más que lo habitual	No más que lo habitual	No más que lo habitual	Bastante más que lo habitual	No más que lo habitual	No más que lo habitual	Bastante más que lo habitual	No más que lo habitual	No más que lo habitual	Bastante menos que lo habitual	Peor que lo habitual	Igual que lo habitual	Menos satisfecho que lo habitual	Igual de útil que lo habitual	Menos que lo habitual	Menos que lo habitual	No más de lo habitual	No, en absoluto	No, en absoluto	Claramente, no	No más de lo habitual	No, en absoluto	Claramente, no	2	1	2	2	2	2	2	2	2	1	2	2	2
No realizo guardias.	Médico/a Adjunto/a	Mujer	54	Casado/a	No	Niños	No		Igual que lo habitual	No más que lo habitual	No más que lo habitual	No, en absoluto	No, en absoluto	No, en absoluto	No más que lo habitual	No, en absoluto	No, en absoluto	No, en absoluto	No, en absoluto	No, en absoluto	No, en absoluto	No, en absoluto	Más activo que lo habitual	Igual que lo habitual	Igual que lo habitual	Igual que lo habitual	Igual de útil que lo habitual	Igual que lo habitual	Menos que lo habitual	No, en absoluto	No, en absoluto	No, en absoluto	Claramente, no	No, en absoluto	No, en absoluto	Claramente, no	1	0	1	2	3	2	3	1	2	2	1	1	3
No realizo guardias.	Celador/a	Mujer	51	Soltero/a	No	Ancianos	No		Peor que lo habitual	Bastante más que lo habitual	Bastante más que lo habitual	Bastante más que lo habitual	Bastante más que lo habitual	No más que lo habitual	Bastante más que lo habitual	No más que lo habitual	No más que lo habitual	Mucho más que lo habitual	Mucho más que lo habitual	Mucho más que lo habitual	Bastante más que lo habitual	Bastante más que lo habitual	Bastante menos que lo habitual	Igual que lo habitual	Peor que lo habitual	Menos satisfecho que lo habitual	Más útil que lo habitual	Más que lo habitual	Mucho menos que lo habitual	No más de lo habitual	Bastante más que lo habitual	No más de lo habitual	Claramente, no	Bastante más que lo habitual	No, en absoluto	Claramente, no	3	3	4	3	3	2	2	3	3	4	3	4	2
No realizo guardias.	Enfermero/a	Mujer	56	Casado/a		Niños	No		Peor que lo habitual	Bastante más que lo habitual	No más que lo habitual	No, en absoluto	No más que lo habitual	No más que lo habitual	No más que lo habitual		Mucho más que lo habitual	No más que lo habitual		No, en absoluto	No, en absoluto	Bastante más que lo habitual	Más activo que lo habitual	Igual que lo habitual	Igual que lo habitual	Igual que lo habitual	Igual de útil que lo habitual	Más que lo habitual	Igual que lo habitual		No, en absoluto	No, en absoluto	Claramente, no	No, en absoluto		Claramente, no	2	0	2	2	3		3	3	3	2	2	2	2
No realizo guardias.	Otros	Hombre	37	Soltero/a	Sí	No personas a cargo	No		Peor que lo habitual	Bastante más que lo habitual		Bastante más que lo habitual	No más que lo habitual	Bastante más que lo habitual	No más que lo habitual	No más que lo habitual	No más que lo habitual	Bastante más que lo habitual	Bastante más que lo habitual	Bastante más que lo habitual	Bastante más que lo habitual	Bastante más que lo habitual	Igual que lo habitual	Igual que lo habitual	Mejor que lo habitual		Igual de útil que lo habitual	Igual que lo habitual	Menos que lo habitual	No más de lo habitual	No más de lo habitual	Bastante más que lo habitual	Claramente, lo he pensado	Bastante más que lo habitual	Bastante más que lo habitual	Claramente, lo he pensado	3	3	4	2	2	2	2	1	2	1	3	2	2
No realizo guardias.	Enfermero/a	Mujer	44	Casado/a	No	Niños	No		Peor que lo habitual	Bastante más que lo habitual	Bastante más que lo habitual	Bastante más que lo habitual	No, en absoluto	No, en absoluto	No, en absoluto	No más que lo habitual	No más que lo habitual	Bastante más que lo habitual	Bastante más que lo habitual	No más que lo habitual	No más que lo habitual	No más que lo habitual	Igual que lo habitual	Peor que lo habitual	Peor que lo habitual	Menos satisfecho que lo habitual	Menos útil que lo habitual	Menos que lo habitual	Menos que lo habitual	No más de lo habitual	No más de lo habitual	No más de lo habitual	Claramente, no	No más de lo habitual	No más de lo habitual	Claramente, no	2	2	2	2	1	1	1	2	2	2	2	2	2
No realizo guardias.	Otros	Mujer	54	Casado/a	No	Ancianos	No		Igual que lo habitual	No, en absoluto	No más que lo habitual	No más que lo habitual	Bastante más que lo habitual	Bastante más que lo habitual	No más que lo habitual	Bastante más que lo habitual	Bastante más que lo habitual	Bastante más que lo habitual	No más que lo habitual	No más que lo habitual	No más que lo habitual	No más que lo habitual	Igual que lo habitual	Igual que lo habitual	Igual que lo habitual	Igual que lo habitual	Igual de útil que lo habitual	Igual que lo habitual	Igual que lo habitual	No más de lo habitual	No más de lo habitual	No más de lo habitual	Me parece que no	No más de lo habitual	No más de lo habitual	Me parece que no	1	1	2	1	1	1	1	1	1	1	1	1	1
No realizo guardias.	Enfermero/a	Hombre	50	Casado/a	No	Ancianos	No		Mucho peor que lo habitual	Mucho más que lo habitual	Mucho más que lo habitual	Mucho más que lo habitual	Mucho más que lo habitual	Mucho más que lo habitual	Mucho más que lo habitual	Mucho más que lo habitual	Mucho más que lo habitual	Mucho más que lo habitual	Mucho más que lo habitual	Mucho más que lo habitual	Bastante más que lo habitual	Mucho más que lo habitual	Igual que lo habitual	Peor que lo habitual	Mucho peor que lo habitual	Mucho menos satisfecho	Más útil que lo habitual	Igual que lo habitual	Mucho menos que lo habitual	No, en absoluto	No, en absoluto	No, en absoluto	Me parece que no	Bastante más que lo habitual	No, en absoluto	Claramente, no	4	2	4	4	4	4	0	2	4	3	3	4	2
Otros	Enfermero/a	Mujer	60	Viudo/a	No	No personas a cargo	No		Mucho peor que lo habitual	Mucho más que lo habitual	Mucho más que lo habitual	Bastante más que lo habitual	Mucho más que lo habitual	Bastante más que lo habitual	No, en absoluto	Bastante más que lo habitual	Mucho más que lo habitual	Mucho más que lo habitual	Bastante más que lo habitual	No, en absoluto	Bastante más que lo habitual	Bastante más que lo habitual	Bastante menos que lo habitual	Peor que lo habitual	Igual que lo habitual	Más satisfecho	Más útil que lo habitual	Más que lo habitual	Menos que lo habitual	No, en absoluto	No, en absoluto	No, en absoluto	Claramente, no	Bastante más que lo habitual	No, en absoluto	Claramente, no	1	2	4	2	2	3	2	2	2	2	2	2	3
Otros	Médico/a Adjunto/a	Hombre	52	Divorciado/a	Sí	Niños	No		Igual que lo habitual	No, en absoluto	No más que lo habitual	No, en absoluto	No, en absoluto	No, en absoluto	No, en absoluto	No más que lo habitual	No más que lo habitual	Bastante más que lo habitual	Bastante más que lo habitual	No, en absoluto	No, en absoluto	Bastante más que lo habitual	Igual que lo habitual	Igual que lo habitual	Igual que lo habitual	Igual que lo habitual	Más útil que lo habitual	Igual que lo habitual	Mucho menos que lo habitual	No, en absoluto	No, en absoluto	No, en absoluto	Claramente, no	No más de lo habitual	No, en absoluto	Claramente, no	2	2	3	3	4	4	2	1	3	3	4	4	2
Medicina	Médico/a Adjunto/a	Mujer	45	Casado/a	No	Niños	No		Peor que lo habitual	Bastante más que lo habitual	Mucho más que lo habitual	Mucho más que lo habitual		Mucho más que lo habitual	No más que lo habitual	Mucho más que lo habitual	Mucho más que lo habitual	Mucho más que lo habitual	Mucho más que lo habitual	No más que lo habitual	Bastante más que lo habitual	Mucho más que lo habitual	Bastante menos que lo habitual	Peor que lo habitual	Mucho peor que lo habitual	Mucho menos satisfecho	Menos útil que lo habitual	Menos que lo habitual	Menos que lo habitual	Bastante más que lo habitual	No más de lo habitual	No más de lo habitual	Claramente, no	Bastante más que lo habitual	No, en absoluto	Claramente, no	3	4	4	1	1	1	1	4	1	1	4	3	1
No realizo guardias.	Auxiliar de enfermería	Mujer	38	Soltero/a	No	No personas a cargo	No		Mucho peor que lo habitual	Bastante más que lo habitual	Bastante más que lo habitual	Bastante más que lo habitual	Bastante más que lo habitual	Mucho más que lo habitual	Bastante más que lo habitual	Mucho más que lo habitual	Mucho más que lo habitual	Mucho más que lo habitual	Mucho más que lo habitual	Mucho más que lo habitual	Bastante más que lo habitual	Bastante más que lo habitual	Igual que lo habitual	Peor que lo habitual	Igual que lo habitual	Igual que lo habitual	Más útil que lo habitual	Más que lo habitual	Menos que lo habitual	No, en absoluto	No, en absoluto	No más de lo habitual	Claramente, no	No más de lo habitual	No, en absoluto	Claramente, no	4	2	4	3	2	2	1	2	2	1	4	1	2
No realizo guardias.	Otros	Mujer	56	Casado/a	No	Niños	No		Peor que lo habitual	Bastante más que lo habitual	Bastante más que lo habitual	No más que lo habitual	No más que lo habitual	No, en absoluto	No más que lo habitual	Bastante más que lo habitual	Bastante más que lo habitual	No más que lo habitual	No más que lo habitual	No, en absoluto	No, en absoluto	No, en absoluto	Bastante menos que lo habitual	Peor que lo habitual	Peor que lo habitual	Menos satisfecho que lo habitual	Igual de útil que lo habitual	Igual que lo habitual	Menos que lo habitual	No más de lo habitual	Bastante más que lo habitual	Bastante más que lo habitual	Claramente, no	No más de lo habitual	No, en absoluto	Claramente, no	1	1	2	3	3	2	2	1		2	2	2	2
No realizo guardias.	Auxiliar de enfermería	Mujer	36	Casado/a	No	Niños	No		Peor que lo habitual	No más que lo habitual	No más que lo habitual	Bastante más que lo habitual	Mucho más que lo habitual	Mucho más que lo habitual	No, en absoluto	No más que lo habitual	Bastante más que lo habitual	Bastante más que lo habitual	Bastante más que lo habitual	No, en absoluto	Bastante más que lo habitual	No más que lo habitual	Igual que lo habitual	Igual que lo habitual	Peor que lo habitual	Igual que lo habitual	Igual de útil que lo habitual	Igual que lo habitual	Menos que lo habitual	No, en absoluto	No, en absoluto	No, en absoluto	Claramente, no	No más de lo habitual	No, en absoluto	Claramente, no	2	2	3	1	2	2	1	3	1	0	4	2	2
No realizo guardias.	Otros	Mujer	60	Soltero/a	No	Ancianos	Sí		Peor que lo habitual	Bastante más que lo habitual	Bastante más que lo habitual	Bastante más que lo habitual	Mucho más que lo habitual	Bastante más que lo habitual	Bastante más que lo habitual	Bastante más que lo habitual	Bastante más que lo habitual	Bastante más que lo habitual	Bastante más que lo habitual	No, en absoluto	No más que lo habitual	No más que lo habitual	Más activo que lo habitual	Igual que lo habitual	Igual que lo habitual	Igual que lo habitual	Igual de útil que lo habitual	Igual que lo habitual	Igual que lo habitual	No, en absoluto	No más de lo habitual	No más de lo habitual	Me parece que no	No, en absoluto	No, en absoluto	Me parece que no	2	1	2	1	2	2	2	2	2	2	3	2	2
No realizo guardias.	Auxiliar de enfermería	Mujer	36	Casado/a	No	Niños	No		Peor que lo habitual	No más que lo habitual	No más que lo habitual	Bastante más que lo habitual	Mucho más que lo habitual	Mucho más que lo habitual	No, en absoluto	No más que lo habitual	Bastante más que lo habitual	Bastante más que lo habitual	Bastante más que lo habitual	No, en absoluto	Bastante más que lo habitual	No más que lo habitual	Igual que lo habitual	Igual que lo habitual	Peor que lo habitual	Igual que lo habitual	Igual de útil que lo habitual	Igual que lo habitual	Menos que lo habitual	No, en absoluto	No, en absoluto	No, en absoluto	Claramente, no	No más de lo habitual	No, en absoluto	Claramente, no	2	2	3	1	2	2	1	3	1	0	4	2	2
Medicina	Médico/a Adjunto/a	Mujer		Casado/a	No	Niños	Sí		Peor que lo habitual	Bastante más que lo habitual	Mucho más que lo habitual	Bastante más que lo habitual	Bastante más que lo habitual	Bastante más que lo habitual	Bastante más que lo habitual	Mucho más que lo habitual	Mucho más que lo habitual	Mucho más que lo habitual	Bastante más que lo habitual	Mucho más que lo habitual	Mucho más que lo habitual	Mucho más que lo habitual	Mucho menos que lo habitual	Mucho más tiempo que lo habitual	Mucho peor que lo habitual	Menos satisfecho que lo habitual	Más útil que lo habitual	Menos que lo habitual	Mucho menos que lo habitual	Bastante más que lo habitual	Bastante más que lo habitual	Bastante más que lo habitual	Claramente, no	Bastante más que lo habitual	No, en absoluto	Claramente, no	3	3	4	2	2	2	2	2	2	2	3	3	2
No realizo guardias.	Auxiliar de enfermería	Mujer	55	Casado/a	No	No personas a cargo	No		Igual que lo habitual	No, en absoluto	No, en absoluto	No, en absoluto	No, en absoluto	No, en absoluto	No más que lo habitual	No más que lo habitual	Bastante más que lo habitual	No, en absoluto	No, en absoluto	No, en absoluto	No, en absoluto	No, en absoluto	Igual que lo habitual	Igual que lo habitual	Mejor que lo habitual	Más satisfecho	Más útil que lo habitual	Igual que lo habitual	Más que lo habitual	No, en absoluto	No, en absoluto	No, en absoluto	Claramente, no	No, en absoluto	No más de lo habitual	Claramente, no	4	0	0	4	4	4	1	0	4	4	0	4	4
No realizo guardias.	Médico/a Adjunto/a	Hombre	54	Soltero/a	No	Niños	No		Mucho peor que lo habitual	Mucho más que lo habitual	Mucho más que lo habitual	Bastante más que lo habitual	No más que lo habitual	No más que lo habitual	No, en absoluto	Bastante más que lo habitual	Mucho más que lo habitual	Mucho más que lo habitual	Bastante más que lo habitual	Bastante más que lo habitual	Bastante más que lo habitual	Bastante más que lo habitual	Bastante menos que lo habitual	Peor que lo habitual	Mucho peor que lo habitual	Menos satisfecho que lo habitual	Mucho menos útil que lo habitual	Menos que lo habitual	Menos que lo habitual	Mucho más que lo habitual	No más de lo habitual	No más de lo habitual	Claramente, no	Bastante más que lo habitual	No más de lo habitual	Claramente, no	2	3	4	2	3	2	2	3	2	2	3	2	2
No realizo guardias.	Enfermero/a	Mujer	32	Soltero/a	No	Niños	No		Igual que lo habitual	Bastante más que lo habitual	Bastante más que lo habitual	No más que lo habitual	No más que lo habitual	No más que lo habitual	Bastante más que lo habitual	Mucho más que lo habitual	Mucho más que lo habitual	Mucho más que lo habitual	Mucho más que lo habitual	No más que lo habitual	No más que lo habitual	Bastante más que lo habitual	Mucho menos que lo habitual	Igual que lo habitual	Peor que lo habitual	Menos satisfecho que lo habitual	Igual de útil que lo habitual	Igual que lo habitual	Mucho menos que lo habitual	No más de lo habitual	No, en absoluto	No, en absoluto	Claramente, no	Bastante más que lo habitual	No, en absoluto	Claramente, no	2	2	4	2	2	2	2	2	2	1	4	3	2
No realizo guardias.	Enfermero/a	Mujer	58	Casado/a	No	No personas a cargo	No		Peor que lo habitual	Bastante más que lo habitual	Bastante más que lo habitual	No más que lo habitual	No más que lo habitual	No, en absoluto	Bastante más que lo habitual	Bastante más que lo habitual	Bastante más que lo habitual	Bastante más que lo habitual	Bastante más que lo habitual	Bastante más que lo habitual	No más que lo habitual	No más que lo habitual	Bastante menos que lo habitual	Peor que lo habitual	Peor que lo habitual	Menos satisfecho que lo habitual	Menos útil que lo habitual	Igual que lo habitual	Mucho menos que lo habitual	Bastante más que lo habitual	No, en absoluto	No, en absoluto	Claramente, no	No más de lo habitual	No, en absoluto	Claramente, no	3	3	3	2	3	1	1	2	1	4	4	2	2
No realizo guardias.	Otros		34	Soltero/a	No	No personas a cargo	No		Peor que lo habitual	Bastante más que lo habitual	Bastante más que lo habitual	Mucho más que lo habitual	Bastante más que lo habitual	Mucho más que lo habitual	Bastante más que lo habitual	Mucho más que lo habitual	Mucho más que lo habitual	Mucho más que lo habitual	Mucho más que lo habitual	Mucho más que lo habitual	Bastante más que lo habitual	Mucho más que lo habitual	Mucho menos que lo habitual	Igual que lo habitual	Igual que lo habitual	Menos satisfecho que lo habitual	Menos útil que lo habitual	Igual que lo habitual	Igual que lo habitual	No, en absoluto	No más de lo habitual	No más de lo habitual	Claramente, no	Mucho más que lo habitual	No, en absoluto	Claramente, no	4	4	4	4	1	0	1	3	1	2	4	3	3
No realizo guardias.	Médico/a Adjunto/a	Mujer	37	Casado/a	No	Niños	No		Peor que lo habitual	No, en absoluto	Bastante más que lo habitual	No, en absoluto	No más que lo habitual	Bastante más que lo habitual	No, en absoluto	No más que lo habitual	No más que lo habitual	Bastante más que lo habitual	Bastante más que lo habitual	No, en absoluto	No, en absoluto	No más que lo habitual	Igual que lo habitual	Peor que lo habitual	Igual que lo habitual	Igual que lo habitual	Igual de útil que lo habitual	Igual que lo habitual	Igual que lo habitual	No, en absoluto	No, en absoluto	No, en absoluto	Claramente, no	Bastante más que lo habitual	No, en absoluto	Claramente, no	2	0	3	3	2	3		0	3	2		4	2
No realizo guardias.	Otros	Mujer	60	Casado/a	No	No personas a cargo	No		Igual que lo habitual	No, en absoluto	No, en absoluto	No, en absoluto	No más que lo habitual	No, en absoluto	No, en absoluto	Bastante más que lo habitual	Bastante más que lo habitual	No, en absoluto	No, en absoluto	No, en absoluto	No, en absoluto	No, en absoluto	Más activo que lo habitual	Igual que lo habitual	Igual que lo habitual	Igual que lo habitual	Igual de útil que lo habitual	Igual que lo habitual	Igual que lo habitual	No, en absoluto	No, en absoluto	No, en absoluto	Claramente, no	No, en absoluto	No, en absoluto	Claramente, no	0	0	0	3	4	4	3	0	4	4	1	2	4
No realizo guardias.	Enfermero/a	Hombre	61	Casado/a	Sí	Ancianos	No		Mucho peor que lo habitual	Bastante más que lo habitual	Bastante más que lo habitual	No, en absoluto	Bastante más que lo habitual	Bastante más que lo habitual	No más que lo habitual	Mucho más que lo habitual	Mucho más que lo habitual	Mucho más que lo habitual	Bastante más que lo habitual	Mucho más que lo habitual	Mucho más que lo habitual	Bastante más que lo habitual	Mucho menos que lo habitual	Peor que lo habitual	Peor que lo habitual	Menos satisfecho que lo habitual	Mucho menos útil que lo habitual	Mucho menos que lo habitual	Mucho menos que lo habitual	Mucho más que lo habitual	Mucho más que lo habitual	Bastante más que lo habitual	Se me ha cruzado por la mente	Bastante más que lo habitual	Bastante más que lo habitual	Se me ha cruzado por la mente	4	3	3	2	2	1	1	3	2	1	2	2	1
No realizo guardias.	Enfermero/a	Hombre	48	Casado/a	No	Niños	No		Peor que lo habitual	Bastante más que lo habitual	Bastante más que lo habitual	Bastante más que lo habitual	No más que lo habitual	No más que lo habitual	No más que lo habitual	Bastante más que lo habitual	Bastante más que lo habitual	Bastante más que lo habitual	Bastante más que lo habitual	No más que lo habitual	Bastante más que lo habitual	Bastante más que lo habitual	Igual que lo habitual	Igual que lo habitual	Peor que lo habitual	Menos satisfecho que lo habitual	Más útil que lo habitual	Igual que lo habitual	Más que lo habitual	No, en absoluto	No, en absoluto	No, en absoluto	Claramente, no	No, en absoluto	No, en absoluto	Claramente, no	3	3	3	4	4	4	3	1	4	3	3	4	2
Otros	Médico/a Adjunto/a	Mujer	35	Soltero/a	No	No personas a cargo	No		Igual que lo habitual	Bastante más que lo habitual	Bastante más que lo habitual	No, en absoluto	No más que lo habitual	Bastante más que lo habitual	No, en absoluto	No, en absoluto	No, en absoluto	No más que lo habitual	No más que lo habitual	No más que lo habitual	No más que lo habitual	No, en absoluto	Bastante menos que lo habitual	Igual que lo habitual	Igual que lo habitual	Igual que lo habitual	Más útil que lo habitual	Más que lo habitual	Más que lo habitual	No, en absoluto	No, en absoluto	No, en absoluto	Claramente, no	No, en absoluto	No, en absoluto	Claramente, no	3	0	1	4	4	4	4	1	4	3	1	1	3
No realizo guardias.	Enfermero/a	Mujer	35	Soltero/a	No	No personas a cargo	No		Mucho peor que lo habitual	No, en absoluto	No, en absoluto	No más que lo habitual	Bastante más que lo habitual	Bastante más que lo habitual	Bastante más que lo habitual	No más que lo habitual	No, en absoluto	No más que lo habitual	No más que lo habitual	No, en absoluto	No, en absoluto	No, en absoluto	Igual que lo habitual	Igual que lo habitual	Igual que lo habitual	Igual que lo habitual	Más útil que lo habitual	Igual que lo habitual	Igual que lo habitual	No, en absoluto	No, en absoluto	No, en absoluto	Claramente, no	No, en absoluto	No, en absoluto	Claramente, no	1	0	2	4	3	3	3	1	3	1	1	3	4
No realizo guardias.	Celador/a	Hombre	50	Casado/a	No	Ancianos	No		Peor que lo habitual	Bastante más que lo habitual	Bastante más que lo habitual	No, en absoluto	No, en absoluto	No, en absoluto	Bastante más que lo habitual	Mucho más que lo habitual	Mucho más que lo habitual	Mucho más que lo habitual	Bastante más que lo habitual	No, en absoluto	No, en absoluto	No, en absoluto	Igual que lo habitual	Peor que lo habitual	Peor que lo habitual	Menos satisfecho que lo habitual	Mucho menos útil que lo habitual	Mucho menos que lo habitual	Menos que lo habitual	No, en absoluto	No, en absoluto	No, en absoluto	Claramente, no	No, en absoluto	No, en absoluto	Claramente, no	3	1	3	3	2	3	3	2	3	3	2	1	1
No realizo guardias.	Médico/a Adjunto/a	Mujer	31	Soltero/a	No	No personas a cargo	No		Peor que lo habitual	Bastante más que lo habitual	Bastante más que lo habitual	Bastante más que lo habitual	Bastante más que lo habitual	Bastante más que lo habitual	Bastante más que lo habitual	Bastante más que lo habitual	Bastante más que lo habitual	Bastante más que lo habitual	Bastante más que lo habitual	Bastante más que lo habitual	Bastante más que lo habitual	No más que lo habitual	Bastante menos que lo habitual	Peor que lo habitual	Peor que lo habitual	Menos satisfecho que lo habitual	Igual de útil que lo habitual	Igual que lo habitual	Menos que lo habitual	No, en absoluto	No, en absoluto	No, en absoluto	Claramente, no	Bastante más que lo habitual	No, en absoluto	Claramente, no	3	3	3	2	2	2	2	3	2	1	3	3	3
Otros	Médico/a Adjunto/a	Hombre	31	Soltero/a	No	No personas a cargo	No		Peor que lo habitual	No más que lo habitual	Bastante más que lo habitual	No más que lo habitual	Bastante más que lo habitual	Bastante más que lo habitual	No más que lo habitual	Bastante más que lo habitual	Bastante más que lo habitual	Mucho más que lo habitual	Mucho más que lo habitual	No, en absoluto	No, en absoluto	Bastante más que lo habitual	Igual que lo habitual	Igual que lo habitual	Igual que lo habitual	Más satisfecho	Más útil que lo habitual	Más que lo habitual	Menos que lo habitual	No, en absoluto	No, en absoluto	No, en absoluto	Me parece que no	No, en absoluto	No, en absoluto	Claramente, no	3	2	3	2	3	2	1	3	2	1	3	2	2
No realizo guardias.	Enfermero/a	Mujer	36	Soltero/a	No	No personas a cargo	No		Peor que lo habitual	Mucho más que lo habitual	Bastante más que lo habitual	No, en absoluto	No, en absoluto	No más que lo habitual	Bastante más que lo habitual	Mucho más que lo habitual	Mucho más que lo habitual	Mucho más que lo habitual	Mucho más que lo habitual	No, en absoluto	Bastante más que lo habitual	Mucho más que lo habitual	Bastante menos que lo habitual	Mucho más tiempo que lo habitual	Peor que lo habitual	Menos satisfecho que lo habitual	Más útil que lo habitual	Igual que lo habitual	Más que lo habitual	No, en absoluto	No, en absoluto	No, en absoluto	Claramente, no	No más de lo habitual	No, en absoluto	Claramente, no	3	1	4	3	3	3	2	1	3	3	3	2	4
No realizo guardias.	Enfermero/a	Mujer	59	Casado/a	No	No personas a cargo	No		Peor que lo habitual	Bastante más que lo habitual	Bastante más que lo habitual	No más que lo habitual	Bastante más que lo habitual	Bastante más que lo habitual	No, en absoluto	No más que lo habitual	No más que lo habitual	Bastante más que lo habitual	No, en absoluto	No, en absoluto	No, en absoluto	No, en absoluto	Más activo que lo habitual	Mucho más tiempo que lo habitual	Igual que lo habitual	Menos satisfecho que lo habitual	Igual de útil que lo habitual	Igual que lo habitual	Igual que lo habitual	No, en absoluto	No, en absoluto	No, en absoluto	Claramente, no	No, en absoluto	No, en absoluto	Me parece que no	1	1	2	3	3	3	3	2	3	3	2	3	3
Otros	Enfermero/a	Mujer	43	Casado/a	No	Otros	No		Peor que lo habitual	No, en absoluto	No, en absoluto	Bastante más que lo habitual	Mucho más que lo habitual	Mucho más que lo habitual	No, en absoluto	Mucho más que lo habitual	Mucho más que lo habitual	Mucho más que lo habitual	Mucho más que lo habitual	No, en absoluto	Mucho más que lo habitual	Mucho más que lo habitual	Mucho menos que lo habitual	Peor que lo habitual	Igual que lo habitual	Menos satisfecho que lo habitual	Igual de útil que lo habitual	Igual que lo habitual	Menos que lo habitual	No, en absoluto	Bastante más que lo habitual	No, en absoluto	Claramente, no	No, en absoluto	No, en absoluto	Claramente, no	4	4	4	4	2		1	1	1	0	4	0	4
No realizo guardias.	Enfermero/a	Mujer	37	Soltero/a	No	Niños	Sí		Mucho peor que lo habitual	Mucho más que lo habitual	Mucho más que lo habitual	Mucho más que lo habitual	Mucho más que lo habitual	Mucho más que lo habitual	Mucho más que lo habitual	Mucho más que lo habitual	Mucho más que lo habitual	Mucho más que lo habitual	Mucho más que lo habitual	Mucho más que lo habitual	Mucho más que lo habitual	Mucho más que lo habitual	Mucho menos que lo habitual	Mucho más tiempo que lo habitual	Mejor que lo habitual	Más satisfecho	Igual de útil que lo habitual	Menos que lo habitual	Mucho menos que lo habitual	No, en absoluto	No, en absoluto	No, en absoluto	Claramente, no	Mucho más que lo habitual	No, en absoluto	Claramente, no	4	2	4	2	3	3	2	4	1	2	4	3	0
No realizo guardias.	Otros	Mujer	40	Soltero/a	No	No personas a cargo	No		Peor que lo habitual	Bastante más que lo habitual	Mucho más que lo habitual	Bastante más que lo habitual	No más que lo habitual	No más que lo habitual	Bastante más que lo habitual	Bastante más que lo habitual	Mucho más que lo habitual	Bastante más que lo habitual	Bastante más que lo habitual	No más que lo habitual	Bastante más que lo habitual	Bastante más que lo habitual	Igual que lo habitual	Peor que lo habitual	Igual que lo habitual	Igual que lo habitual	Igual de útil que lo habitual	Más que lo habitual	Más que lo habitual	No, en absoluto	No, en absoluto	No, en absoluto	Claramente, no	No más de lo habitual	No, en absoluto	Claramente, no	2	2	3	2	2	2	2	3	2	2	3	1	4
No realizo guardias.	Enfermero/a	Mujer	25	Soltero/a	No	No personas a cargo	No		Igual que lo habitual	Bastante más que lo habitual	Bastante más que lo habitual	No más que lo habitual	No más que lo habitual	No más que lo habitual	No más que lo habitual	No más que lo habitual	No más que lo habitual	Bastante más que lo habitual	Bastante más que lo habitual	No más que lo habitual	Bastante más que lo habitual	No más que lo habitual	Igual que lo habitual	Igual que lo habitual	Peor que lo habitual	Más satisfecho	Más útil que lo habitual	Menos que lo habitual	Menos que lo habitual	No, en absoluto	No, en absoluto	No, en absoluto	Claramente, no	No más de lo habitual	No, en absoluto	Claramente, no	2	2	2	2		2	3	3	3	2	2	2	2
Medicina	Médico/a Residente	Mujer	28	Soltero/a	No	No personas a cargo	Sí		Igual que lo habitual	No, en absoluto	No, en absoluto	Bastante más que lo habitual	Bastante más que lo habitual	No, en absoluto	Bastante más que lo habitual	No, en absoluto	No, en absoluto	No, en absoluto	No, en absoluto	No, en absoluto	No, en absoluto	No, en absoluto	Igual que lo habitual	Igual que lo habitual	Igual que lo habitual	Igual que lo habitual	Igual de útil que lo habitual	Igual que lo habitual	Mucho menos que lo habitual	No, en absoluto	No, en absoluto	No, en absoluto	Claramente, no	No, en absoluto	No, en absoluto	Claramente, no	1	0	2	3	2	2	3	1	2	0	1	3	3
Otros	Médico/a Adjunto/a	Mujer	40	Casado/a	No	Niños	No		Mucho peor que lo habitual	Bastante más que lo habitual	Mucho más que lo habitual	No, en absoluto	Bastante más que lo habitual	Bastante más que lo habitual	No, en absoluto	Bastante más que lo habitual	Bastante más que lo habitual	Mucho más que lo habitual	Mucho más que lo habitual	Mucho más que lo habitual	Mucho más que lo habitual	Mucho más que lo habitual	Más activo que lo habitual	Mucho más tiempo que lo habitual	Peor que lo habitual	Menos satisfecho que lo habitual	Menos útil que lo habitual	Menos que lo habitual	Menos que lo habitual	No, en absoluto	No, en absoluto	No, en absoluto	Claramente, no	No, en absoluto	No, en absoluto	Claramente, no	3	3	3	2	2	2	3	2	2	1	3	2	2
Otros	Médico/a Adjunto/a	Hombre	35	Soltero/a	No	No personas a cargo	No		Igual que lo habitual	No más que lo habitual	No más que lo habitual	No, en absoluto	No más que lo habitual	No más que lo habitual	No más que lo habitual	No, en absoluto	No más que lo habitual	Bastante más que lo habitual	No más que lo habitual	Bastante más que lo habitual	No más que lo habitual	Bastante más que lo habitual	Bastante menos que lo habitual	Igual que lo habitual	Igual que lo habitual	Igual que lo habitual	Más útil que lo habitual	Igual que lo habitual	Igual que lo habitual	No, en absoluto	No, en absoluto	No, en absoluto	Claramente, no	No, en absoluto	No, en absoluto	Claramente, no	2	2	2		3	3	4	1	1	3	1	1	1
No realizo guardias.	Enfermero/a	Mujer	41	Soltero/a	No	Ancianos	Sí		Mucho peor que lo habitual	Mucho más que lo habitual	Mucho más que lo habitual	Mucho más que lo habitual	Mucho más que lo habitual	Bastante más que lo habitual	Mucho más que lo habitual	Bastante más que lo habitual	Mucho más que lo habitual	Mucho más que lo habitual	Mucho más que lo habitual	Bastante más que lo habitual	Bastante más que lo habitual	Bastante más que lo habitual	Igual que lo habitual	Peor que lo habitual	Igual que lo habitual	Igual que lo habitual	Igual de útil que lo habitual	Menos que lo habitual	Mucho menos que lo habitual	No, en absoluto	No más de lo habitual	No, en absoluto	Me parece que no	No más de lo habitual	No, en absoluto	Claramente, no	3	3	4	3	2	2	2	4	2	1	4	4	3
No realizo guardias.	Otros	Mujer	61	Soltero/a	Sí	Otros	No		Peor que lo habitual	Bastante más que lo habitual	Bastante más que lo habitual	Bastante más que lo habitual	Bastante más que lo habitual	No más que lo habitual	No más que lo habitual	Bastante más que lo habitual	Bastante más que lo habitual	Bastante más que lo habitual	No más que lo habitual	Bastante más que lo habitual	Bastante más que lo habitual	No más que lo habitual	Igual que lo habitual	Peor que lo habitual	Igual que lo habitual	Igual que lo habitual	Menos útil que lo habitual	Igual que lo habitual	Menos que lo habitual	No, en absoluto	No, en absoluto	No, en absoluto	Claramente, no	No más de lo habitual	No, en absoluto	Claramente, no	3	1	2	2	3	4	3	2	3	3	3	3	2
No realizo guardias.	Enfermero/a	Mujer	23	Soltero/a	No	Ancianos	No		Peor que lo habitual	Bastante más que lo habitual	Bastante más que lo habitual	Bastante más que lo habitual	Mucho más que lo habitual	Mucho más que lo habitual	No más que lo habitual	No más que lo habitual	Bastante más que lo habitual	Mucho más que lo habitual	Bastante más que lo habitual	Bastante más que lo habitual	No más que lo habitual	Bastante más que lo habitual	Mucho menos que lo habitual	Peor que lo habitual	Igual que lo habitual	Igual que lo habitual	Menos útil que lo habitual	Igual que lo habitual	Menos que lo habitual	No, en absoluto	No, en absoluto	No, en absoluto	Claramente, no	No, en absoluto	No, en absoluto	Claramente, no	2	1	3	2	1	2	1	2	3	2	3	2	2
Otros	Médico/a Adjunto/a	Mujer	52	Casado/a	No	Ancianos	No		Peor que lo habitual	Bastante más que lo habitual	Bastante más que lo habitual	No más que lo habitual	No, en absoluto	No, en absoluto	No, en absoluto	No más que lo habitual	No más que lo habitual	No más que lo habitual	No más que lo habitual	Bastante más que lo habitual	No más que lo habitual	No más que lo habitual	Igual que lo habitual	Igual que lo habitual	Igual que lo habitual	Igual que lo habitual	Igual de útil que lo habitual	Igual que lo habitual	Igual que lo habitual	No, en absoluto	No, en absoluto	No, en absoluto	Claramente, no	No, en absoluto	No, en absoluto	Claramente, no	2	1	2	4	3	3	3	2	3	3	3	2	4
Medicina	Médico/a Residente	Mujer	60	Casado/a	No	No personas a cargo	No		Peor que lo habitual	Bastante más que lo habitual	Bastante más que lo habitual	Bastante más que lo habitual	No, en absoluto	No, en absoluto	No, en absoluto	No más que lo habitual	No más que lo habitual	No más que lo habitual	Bastante más que lo habitual	No, en absoluto	No más que lo habitual	Bastante más que lo habitual	Bastante menos que lo habitual	Igual que lo habitual	Igual que lo habitual	Igual que lo habitual	Igual de útil que lo habitual	Igual que lo habitual	Menos que lo habitual	No, en absoluto	No, en absoluto	No, en absoluto	Claramente, no	No, en absoluto	No, en absoluto	Claramente, no	3	1	3	3	3	4	4	2	2		3	3	4
No realizo guardias.	Enfermero/a	Mujer	56	Casado/a	Sí	Niños	No		Peor que lo habitual	Bastante más que lo habitual	Bastante más que lo habitual	Bastante más que lo habitual	Mucho más que lo habitual	Mucho más que lo habitual	Mucho más que lo habitual	Mucho más que lo habitual	Mucho más que lo habitual	Mucho más que lo habitual	Mucho más que lo habitual	Bastante más que lo habitual	Mucho más que lo habitual	Mucho más que lo habitual	Más activo que lo habitual	Peor que lo habitual	Peor que lo habitual	Mucho menos satisfecho	Menos útil que lo habitual	Menos que lo habitual	Mucho menos que lo habitual	Bastante más que lo habitual	Bastante más que lo habitual	No, en absoluto	Claramente, no	No más de lo habitual	No, en absoluto	Claramente, no	3	3	3	3	2	1	1	1	2	1	3	3	2
No realizo guardias.	Enfermero/a	Mujer	42	Casado/a	No	No personas a cargo	No		Peor que lo habitual	Bastante más que lo habitual	Bastante más que lo habitual	No más que lo habitual	Bastante más que lo habitual	Mucho más que lo habitual	No, en absoluto	Mucho más que lo habitual	Mucho más que lo habitual	Bastante más que lo habitual	Bastante más que lo habitual	Mucho más que lo habitual	Bastante más que lo habitual	Bastante más que lo habitual	Más activo que lo habitual	Mucho más tiempo que lo habitual	Mucho peor que lo habitual	Menos satisfecho que lo habitual	Igual de útil que lo habitual	Igual que lo habitual	Más que lo habitual	No, en absoluto	No, en absoluto	No, en absoluto	Claramente, no	Bastante más que lo habitual	No, en absoluto	Claramente, no	1	2	3	3	3	3	3	1	3	1	3	4	3
Medicina	Médico/a Adjunto/a	Hombre	32	Soltero/a	No	No personas a cargo	No		Peor que lo habitual	No más que lo habitual	No más que lo habitual	No más que lo habitual	Bastante más que lo habitual	No, en absoluto	No, en absoluto	Bastante más que lo habitual	Bastante más que lo habitual	No más que lo habitual	No, en absoluto	No, en absoluto	No más que lo habitual	No, en absoluto	Igual que lo habitual	Peor que lo habitual	Igual que lo habitual	Igual que lo habitual	Igual de útil que lo habitual		Igual que lo habitual	No más de lo habitual	No más de lo habitual	No, en absoluto	Claramente, no	No, en absoluto	No, en absoluto	Claramente, no	2	4	1	3	3	3	2	1	3	2	0	4	3
No realizo guardias.	Auxiliar de enfermería	Mujer	48	Casado/a	No	Niños	No		Mucho peor que lo habitual	Mucho más que lo habitual	Mucho más que lo habitual	Mucho más que lo habitual	Mucho más que lo habitual	Mucho más que lo habitual	Mucho más que lo habitual	Mucho más que lo habitual	Mucho más que lo habitual	Mucho más que lo habitual	Mucho más que lo habitual	No más que lo habitual	Mucho más que lo habitual	Bastante más que lo habitual	Mucho menos que lo habitual	Mucho más tiempo que lo habitual	Igual que lo habitual	Igual que lo habitual	Más útil que lo habitual	Igual que lo habitual	Mucho menos que lo habitual	No, en absoluto	No, en absoluto	No, en absoluto	Claramente, no	No, en absoluto	No, en absoluto	Claramente, no	3	1	3	3	3	3	3	2	3	2	1	3	2
No realizo guardias.	Médico/a Adjunto/a	Mujer	32	Soltero/a	No	No personas a cargo	No		Mucho peor que lo habitual	Mucho más que lo habitual	Mucho más que lo habitual	Bastante más que lo habitual	Bastante más que lo habitual	No más que lo habitual	No, en absoluto	Bastante más que lo habitual	Mucho más que lo habitual	Mucho más que lo habitual	Mucho más que lo habitual	Mucho más que lo habitual	Mucho más que lo habitual	Mucho más que lo habitual	Bastante menos que lo habitual	Peor que lo habitual	Peor que lo habitual	Menos satisfecho que lo habitual	Más útil que lo habitual	Menos que lo habitual	Mucho menos que lo habitual	No más de lo habitual	Bastante más que lo habitual	No, en absoluto	Claramente, no	Bastante más que lo habitual	No, en absoluto	Claramente, no	3	3	3	2	2	1	2	1	1	1	3	1	1
Medicina	Médico/a Adjunto/a	Mujer	39	Casado/a	No	No personas a cargo	No		Mucho peor que lo habitual	Mucho más que lo habitual	Mucho más que lo habitual	Bastante más que lo habitual	Mucho más que lo habitual	Mucho más que lo habitual	No más que lo habitual	Bastante más que lo habitual	Mucho más que lo habitual	Mucho más que lo habitual	Mucho más que lo habitual	No más que lo habitual	Bastante más que lo habitual	Mucho más que lo habitual	Igual que lo habitual	Peor que lo habitual	Peor que lo habitual	Menos satisfecho que lo habitual	Menos útil que lo habitual	Menos que lo habitual	Menos que lo habitual	No, en absoluto	No, en absoluto	No, en absoluto	Claramente, no	Bastante más que lo habitual	No, en absoluto	Claramente, no	3	2	4	3	3	2	2	2	3	2	3	3	2
No realizo guardias.	Médico/a Adjunto/a	Mujer	48	Casado/a	No	Niños	No		Igual que lo habitual	No más que lo habitual	Bastante más que lo habitual	No más que lo habitual	Bastante más que lo habitual	No más que lo habitual	No más que lo habitual	Bastante más que lo habitual	Bastante más que lo habitual	Bastante más que lo habitual	Bastante más que lo habitual	No más que lo habitual	Bastante más que lo habitual	Bastante más que lo habitual	Igual que lo habitual	Igual que lo habitual	Peor que lo habitual	Menos satisfecho que lo habitual	Igual de útil que lo habitual	Igual que lo habitual	Igual que lo habitual	No, en absoluto	No, en absoluto	No, en absoluto	Claramente, no	Bastante más que lo habitual	No, en absoluto	Claramente, no	2	2	3	2	3	3	3	1	3	3		1	2
No realizo guardias.	Médico/a Adjunto/a	Hombre		Casado/a	No	Niños	No		Igual que lo habitual	No, en absoluto	No más que lo habitual	No más que lo habitual	Bastante más que lo habitual	No, en absoluto	No más que lo habitual	Bastante más que lo habitual	Bastante más que lo habitual	No más que lo habitual	No, en absoluto	No, en absoluto	No, en absoluto	No, en absoluto	Igual que lo habitual	Igual que lo habitual	Peor que lo habitual	Menos satisfecho que lo habitual	Igual de útil que lo habitual	Igual que lo habitual	Más que lo habitual	No, en absoluto	No, en absoluto	No, en absoluto	Claramente, no	No, en absoluto	No, en absoluto	Claramente, no	2	0	2	3	4	3	3	0	4	3	2	2	4
Ambos	Enfermero/a	Mujer	43	Casado/a	No	Niños	No		Igual que lo habitual	No más que lo habitual	No más que lo habitual	No más que lo habitual	No más que lo habitual	No más que lo habitual	No, en absoluto	Bastante más que lo habitual	Mucho más que lo habitual	Bastante más que lo habitual	Bastante más que lo habitual	No más que lo habitual	No más que lo habitual	No más que lo habitual	Bastante menos que lo habitual	Igual que lo habitual	Peor que lo habitual	Igual que lo habitual	Igual de útil que lo habitual	Igual que lo habitual	Menos que lo habitual	No, en absoluto	No, en absoluto	No, en absoluto	Claramente, no	No, en absoluto	No, en absoluto	Claramente, no	2	2	3	2	3	3	2	2	3	3	2	2	3
Otros	Enfermero/a	Mujer	50	Divorciado/a	No	Niños	No		Peor que lo habitual	Bastante más que lo habitual	No más que lo habitual	No más que lo habitual	No más que lo habitual	No más que lo habitual	No más que lo habitual	Bastante más que lo habitual	Bastante más que lo habitual	Bastante más que lo habitual	Bastante más que lo habitual	Bastante más que lo habitual	Bastante más que lo habitual	No más que lo habitual	Igual que lo habitual	Mucho más tiempo que lo habitual	Igual que lo habitual	Más satisfecho	Más útil que lo habitual	Más que lo habitual	Más que lo habitual	No, en absoluto	No más de lo habitual	No más de lo habitual	Se me ha cruzado por la mente	Bastante más que lo habitual	Bastante más que lo habitual	Se me ha cruzado por la mente	3	3	2	3	3	2	2	2	4	0	2	4	4
Otros	Enfermero/a	Mujer	60	Soltero/a	No	Otros	No		Igual que lo habitual	No más que lo habitual	No más que lo habitual	No, en absoluto	No más que lo habitual	No, en absoluto	No, en absoluto	No más que lo habitual	No más que lo habitual	No más que lo habitual	No más que lo habitual	No, en absoluto	No, en absoluto	No, en absoluto	Igual que lo habitual	Igual que lo habitual	Igual que lo habitual	Igual que lo habitual	Menos útil que lo habitual	Igual que lo habitual	Menos que lo habitual	No más de lo habitual	No más de lo habitual	No más de lo habitual	Claramente, no	No más de lo habitual	No, en absoluto	Claramente, no	2	1	1	2	2	3	2	2	2	2	2	2	2
No realizo guardias.	Enfermero/a	Mujer	45	Casado/a	No	Niños	No		Igual que lo habitual	No más que lo habitual	No, en absoluto	No, en absoluto	Mucho más que lo habitual	Mucho más que lo habitual	Bastante más que lo habitual	Bastante más que lo habitual	Bastante más que lo habitual	No más que lo habitual	No, en absoluto	No, en absoluto	No, en absoluto	No, en absoluto	Igual que lo habitual	Igual que lo habitual	Igual que lo habitual	Igual que lo habitual	Igual de útil que lo habitual	Igual que lo habitual	Más que lo habitual	No, en absoluto	No, en absoluto	No, en absoluto	Claramente, no	No, en absoluto	No, en absoluto	Claramente, no	0	0	2	0	4	4	3	0	4	4	0	2	4
No realizo guardias.	Enfermero/a	Mujer	55	Casado/a	No	Niños	No		Peor que lo habitual	No, en absoluto	Bastante más que lo habitual	No, en absoluto	No, en absoluto	Bastante más que lo habitual	No más que lo habitual	Mucho más que lo habitual	Mucho más que lo habitual	Bastante más que lo habitual	Bastante más que lo habitual	Bastante más que lo habitual	Bastante más que lo habitual	Bastante más que lo habitual	Igual que lo habitual	Peor que lo habitual	Igual que lo habitual	Igual que lo habitual	Igual de útil que lo habitual	Más que lo habitual	Menos que lo habitual	No, en absoluto	No, en absoluto	No, en absoluto	Claramente, no	Bastante más que lo habitual	No, en absoluto	Claramente, no	3	2	4	2	2	2	2	2	2	2	3	2	2
Ambos	Enfermero/a	Mujer	42	Casado/a	No	Niños	No		Peor que lo habitual	Bastante más que lo habitual	No, en absoluto	Bastante más que lo habitual	Bastante más que lo habitual	Bastante más que lo habitual	No, en absoluto	Mucho más que lo habitual	Mucho más que lo habitual	Mucho más que lo habitual	Bastante más que lo habitual	No más que lo habitual	Bastante más que lo habitual	Bastante más que lo habitual	Mucho menos que lo habitual	Peor que lo habitual	Mejor que lo habitual	Más satisfecho	Más útil que lo habitual	Más que lo habitual	Más que lo habitual	No, en absoluto	No, en absoluto	No, en absoluto	Claramente, no	No, en absoluto	No, en absoluto	Claramente, no	1	1	4	2	2	2	2	0	4	3	4	2	4
Otros	Médico/a Adjunto/a	Hombre	40	Casado/a	No	Niños	Sí		Peor que lo habitual	Bastante más que lo habitual	Bastante más que lo habitual	Bastante más que lo habitual	Bastante más que lo habitual	No, en absoluto	No, en absoluto	No más que lo habitual	No más que lo habitual	Bastante más que lo habitual	Bastante más que lo habitual	No, en absoluto	Bastante más que lo habitual	Bastante más que lo habitual	Bastante menos que lo habitual	Igual que lo habitual	Igual que lo habitual	Igual que lo habitual	Igual de útil que lo habitual	Igual que lo habitual	Menos que lo habitual	No, en absoluto	No, en absoluto	No, en absoluto	Claramente, no	No, en absoluto	No, en absoluto	Claramente, no	2	1	3	4	3	3	3	2	4	3	2	3	2
No realizo guardias.	Médico/a Adjunto/a	Hombre	67	Casado/a	No	No personas a cargo	No		Igual que lo habitual	No, en absoluto	No, en absoluto	No, en absoluto	No, en absoluto	No, en absoluto	No, en absoluto	No más que lo habitual	No más que lo habitual	No, en absoluto	No más que lo habitual	No, en absoluto	No, en absoluto	No, en absoluto	Más activo que lo habitual	Igual que lo habitual	Igual que lo habitual	Más satisfecho	Igual de útil que lo habitual	Igual que lo habitual	Igual que lo habitual	No, en absoluto	No, en absoluto	No, en absoluto	Claramente, no	No, en absoluto	No, en absoluto	Claramente, no	1	2	1	3	3	3	3	1	3	2	0	3	3
No realizo guardias.	Otros	Mujer	31	Soltero/a	No	No personas a cargo	No		Peor que lo habitual	No más que lo habitual	Bastante más que lo habitual	No, en absoluto	Bastante más que lo habitual	Bastante más que lo habitual	Bastante más que lo habitual	Bastante más que lo habitual	Mucho más que lo habitual	Mucho más que lo habitual	No, en absoluto	No, en absoluto	No, en absoluto	Bastante más que lo habitual	Mucho menos que lo habitual	Igual que lo habitual	Igual que lo habitual	Menos satisfecho que lo habitual	Más útil que lo habitual	Más que lo habitual	Mucho menos que lo habitual	No, en absoluto	No, en absoluto	No, en absoluto	Claramente, no	No, en absoluto	No, en absoluto	Claramente, no	3	2	4	1	2	2	3	0	3	2	2	3	1
Otros	Médico/a Adjunto/a	Mujer	33	Soltero/a	No	No personas a cargo	No		Peor que lo habitual	Bastante más que lo habitual	Bastante más que lo habitual	Mucho más que lo habitual	Bastante más que lo habitual	Bastante más que lo habitual	Bastante más que lo habitual	Bastante más que lo habitual	Mucho más que lo habitual	Bastante más que lo habitual	Bastante más que lo habitual	No más que lo habitual	Bastante más que lo habitual	Mucho más que lo habitual	Igual que lo habitual	Peor que lo habitual	Peor que lo habitual	Menos satisfecho que lo habitual	Igual de útil que lo habitual	Igual que lo habitual	Menos que lo habitual	No más de lo habitual	Bastante más que lo habitual	No más de lo habitual	Claramente, no	No más de lo habitual	No, en absoluto	Claramente, no	2	2	4	2	1	1	1	1	2	1	2	2	1
Otros	Auxiliar de enfermería	Mujer	60	Divorciado/a	No	Otros	No		Igual que lo habitual	No, en absoluto	No, en absoluto	No, en absoluto	No más que lo habitual	No más que lo habitual	No, en absoluto	Bastante más que lo habitual	Bastante más que lo habitual	Mucho más que lo habitual	Mucho más que lo habitual	Mucho más que lo habitual	Bastante más que lo habitual	Mucho más que lo habitual	Igual que lo habitual	Igual que lo habitual	Igual que lo habitual	Igual que lo habitual	Igual de útil que lo habitual	Menos que lo habitual	Menos que lo habitual	No, en absoluto	No, en absoluto	No, en absoluto	Claramente, no	No más de lo habitual	No, en absoluto	Claramente, no	2	3	2	3	3	2	3	2	2	2	3	2
No realizo guardias.	Otros	Mujer	59	Casado/a	No	Otros	No		Peor que lo habitual	Bastante más que lo habitual	No más que lo habitual	Bastante más que lo habitual	Bastante más que lo habitual	Bastante más que lo habitual	Bastante más que lo habitual	Bastante más que lo habitual	Bastante más que lo habitual	Bastante más que lo habitual	Bastante más que lo habitual	Bastante más que lo habitual	Bastante más que lo habitual		Más activo que lo habitual	Igual que lo habitual	Igual que lo habitual	Igual que lo habitual		Igual que lo habitual	Menos que lo habitual	No, en absoluto		No, en absoluto	Me parece que no	No, en absoluto	No, en absoluto	Me parece que no	2	1	3	2	2	2	1	2	3	2	1	3	1
No realizo guardias.	Otros	Mujer	57	Casado/a	No	No personas a cargo	No		Peor que lo habitual	Bastante más que lo habitual	Bastante más que lo habitual	Bastante más que lo habitual	Bastante más que lo habitual	Bastante más que lo habitual	No, en absoluto	Bastante más que lo habitual	Mucho más que lo habitual	Bastante más que lo habitual	Bastante más que lo habitual	Bastante más que lo habitual	Bastante más que lo habitual	Bastante más que lo habitual	Más activo que lo habitual	Peor que lo habitual	Igual que lo habitual	Igual que lo habitual	Igual de útil que lo habitual	Menos que lo habitual	Menos que lo habitual	No, en absoluto	Bastante más que lo habitual	No, en absoluto	Claramente, no	No, en absoluto	No, en absoluto	Claramente, no	0	0	0	4	4	4	3	3	4	4	3	3	3
Ambos	Médico/a Residente	Mujer	28	Soltero/a	No	No personas a cargo	No		Peor que lo habitual	No más que lo habitual	No más que lo habitual	Bastante más que lo habitual	Mucho más que lo habitual	No más que lo habitual	No, en absoluto	No más que lo habitual	No más que lo habitual	Bastante más que lo habitual	No más que lo habitual	No más que lo habitual	No más que lo habitual	No más que lo habitual	Más activo que lo habitual	Igual que lo habitual	Igual que lo habitual	Igual que lo habitual	Más útil que lo habitual	Igual que lo habitual	Menos que lo habitual	No más de lo habitual	No más de lo habitual	No más de lo habitual	Claramente, no	No, en absoluto	No, en absoluto	Claramente, no	2	2	3	2	3	3	3	1	3	3	1	2	4
Otros	Médico/a Adjunto/a	Mujer	45	Casado/a	Sí	Niños	No		Mejor que lo habitual	No más que lo habitual	No, en absoluto	No, en absoluto	No más que lo habitual	No, en absoluto	No, en absoluto	No, en absoluto	No más que lo habitual	No más que lo habitual	Bastante más que lo habitual	No, en absoluto	No más que lo habitual	Bastante más que lo habitual	Igual que lo habitual	Igual que lo habitual	Mejor que lo habitual	Igual que lo habitual	Igual de útil que lo habitual	Más que lo habitual	Igual que lo habitual	No, en absoluto	No, en absoluto	No, en absoluto	Claramente, no	No más de lo habitual	No, en absoluto	Claramente, no	3	1	2	3	3	2	4	3	3	1	2	1	3
Medicina	Médico/a Adjunto/a	Mujer	36	Soltero/a	No	No personas a cargo	No		Igual que lo habitual	No más que lo habitual	No, en absoluto	No, en absoluto	No más que lo habitual	No más que lo habitual	No, en absoluto	No más que lo habitual	Bastante más que lo habitual	Bastante más que lo habitual	No más que lo habitual	No, en absoluto	No, en absoluto	No, en absoluto	Igual que lo habitual	Igual que lo habitual	Igual que lo habitual	Igual que lo habitual	Igual de útil que lo habitual	Igual que lo habitual	Igual que lo habitual	No, en absoluto	No, en absoluto	No, en absoluto	Claramente, no	No, en absoluto	No, en absoluto	Claramente, no	0	0	3	4	3	4	3	0	3	3	2	3	3
	Auxiliar de enfermería	Mujer	57	Casado/a	No	Ancianos	No		Igual que lo habitual	No, en absoluto	No más que lo habitual	No más que lo habitual	No más que lo habitual	No, en absoluto	Bastante más que lo habitual	No, en absoluto	No, en absoluto	Bastante más que lo habitual	No más que lo habitual	No, en absoluto	No más que lo habitual	No más que lo habitual	Igual que lo habitual	Igual que lo habitual	Igual que lo habitual	Igual que lo habitual	Igual de útil que lo habitual	Igual que lo habitual	Igual que lo habitual	No, en absoluto	No, en absoluto	No, en absoluto	Claramente, no	No, en absoluto	No, en absoluto	Claramente, no	1	0	0	1	1	3	3	3	3	3	3	2	3
No realizo guardias.	Médico/a Adjunto/a	Hombre	47	Soltero/a	No	Niños	No		Igual que lo habitual	No, en absoluto	No, en absoluto	No, en absoluto	No, en absoluto	No, en absoluto	No, en absoluto	No, en absoluto	No más que lo habitual	No más que lo habitual	No más que lo habitual	Bastante más que lo habitual	No más que lo habitual	No más que lo habitual	Igual que lo habitual	Igual que lo habitual	Igual que lo habitual	Igual que lo habitual	Igual de útil que lo habitual	Igual que lo habitual	Igual que lo habitual	No, en absoluto	No, en absoluto	No, en absoluto	Claramente, no	No, en absoluto	No, en absoluto	Claramente, no	1	0	3	4	4	4	4	0	4	4	0	0	4
Otros	Médico/a Adjunto/a	Mujer	40	Casado/a	No	Niños	No		Igual que lo habitual	No, en absoluto	Bastante más que lo habitual	No, en absoluto	Bastante más que lo habitual	No, en absoluto	Bastante más que lo habitual	Bastante más que lo habitual	Bastante más que lo habitual	Bastante más que lo habitual	Bastante más que lo habitual	No, en absoluto	No, en absoluto	Bastante más que lo habitual	Igual que lo habitual	Igual que lo habitual	Igual que lo habitual	Igual que lo habitual	Igual de útil que lo habitual	Igual que lo habitual	Más que lo habitual	No, en absoluto	No, en absoluto	No, en absoluto	Claramente, no	No, en absoluto	No, en absoluto	Claramente, no	2	0	4	4	4	4	4	4	4	3	2	3	4
Otros	Médico/a Residente	Hombre	25	Soltero/a	No	No personas a cargo	No		Igual que lo habitual	No, en absoluto	No más que lo habitual	No más que lo habitual	Bastante más que lo habitual	Bastante más que lo habitual	No, en absoluto	No, en absoluto	No más que lo habitual	No más que lo habitual	No, en absoluto	No, en absoluto	No, en absoluto	No, en absoluto	Más activo que lo habitual	Igual que lo habitual	Igual que lo habitual	Igual que lo habitual	Igual de útil que lo habitual	Igual que lo habitual	Igual que lo habitual	No, en absoluto	No, en absoluto	No, en absoluto	Claramente, no	No, en absoluto	No, en absoluto	Claramente, no	0	0	2	2	3	2	3	1	2	2	1	1	2
No realizo guardias.	Otros	Hombre	32	Soltero/a	No	No personas a cargo	No		Peor que lo habitual	Bastante más que lo habitual	Mucho más que lo habitual	No más que lo habitual	Bastante más que lo habitual	Bastante más que lo habitual	No, en absoluto	Bastante más que lo habitual	Mucho más que lo habitual	Bastante más que lo habitual	No más que lo habitual	No, en absoluto	Bastante más que lo habitual	No más que lo habitual	Igual que lo habitual	Peor que lo habitual	Mucho peor que lo habitual	Mucho menos satisfecho	Mucho menos útil que lo habitual	Menos que lo habitual	Menos que lo habitual	Mucho más que lo habitual	Bastante más que lo habitual	Bastante más que lo habitual	Claramente, no	Bastante más que lo habitual	No más de lo habitual	Me parece que no	3	4	3	2	2	2	1	3	2	1	3	3	1
No realizo guardias.	Otros	Mujer	33	Casado/a	No	Niños	No		Peor que lo habitual	Bastante más que lo habitual	Bastante más que lo habitual	Bastante más que lo habitual	Mucho más que lo habitual	Bastante más que lo habitual	Bastante más que lo habitual	Bastante más que lo habitual	Bastante más que lo habitual	Bastante más que lo habitual	Bastante más que lo habitual	Bastante más que lo habitual	Bastante más que lo habitual	Bastante más que lo habitual	Igual que lo habitual	Igual que lo habitual	Igual que lo habitual	Menos satisfecho que lo habitual	Más útil que lo habitual	Menos que lo habitual	Mucho menos que lo habitual	No, en absoluto	No más de lo habitual	No, en absoluto	Claramente, no	No, en absoluto	No, en absoluto	Claramente, no	1	1	3	4	3	4	2	3	4	3	3	2	3
No realizo guardias.	Enfermero/a	Mujer	42	Casado/a	No	No personas a cargo	Sí		Igual que lo habitual	Bastante más que lo habitual	Bastante más que lo habitual	Bastante más que lo habitual	Bastante más que lo habitual	Bastante más que lo habitual	Bastante más que lo habitual	Bastante más que lo habitual	Bastante más que lo habitual	Bastante más que lo habitual	Mucho más que lo habitual	Mucho más que lo habitual	Bastante más que lo habitual	Mucho más que lo habitual	Bastante menos que lo habitual	Igual que lo habitual	Peor que lo habitual	Menos satisfecho que lo habitual	Igual de útil que lo habitual	Igual que lo habitual	Menos que lo habitual	No, en absoluto	No, en absoluto	No, en absoluto	Claramente, no	No, en absoluto	No, en absoluto	Claramente, no	3	0	4	3	3	3	2	2	3	2	4	4	2
									Peor que lo habitual	No más que lo habitual	Bastante más que lo habitual	No más que lo habitual	No más que lo habitual	No más que lo habitual	No, en absoluto	Bastante más que lo habitual	Bastante más que lo habitual	Bastante más que lo habitual	Bastante más que lo habitual	No más que lo habitual	No más que lo habitual	Bastante más que lo habitual	Bastante menos que lo habitual	Igual que lo habitual	Igual que lo habitual	Igual que lo habitual	Igual de útil que lo habitual	Igual que lo habitual	Igual que lo habitual	No, en absoluto	No, en absoluto	No, en absoluto	Claramente, no	No, en absoluto	No, en absoluto		2	3	2	2	2	3	1	1	1	3	1	3	3
Medicina	Médico/a Adjunto/a	Hombre	62	Casado/a	No	Niños	No		Igual que lo habitual	No, en absoluto	No más que lo habitual	No, en absoluto	No más que lo habitual	No, en absoluto	No, en absoluto	Bastante más que lo habitual	Bastante más que lo habitual	No más que lo habitual	No más que lo habitual	No, en absoluto	No, en absoluto	No más que lo habitual	Igual que lo habitual	Igual que lo habitual	Peor que lo habitual	Menos satisfecho que lo habitual	Igual de útil que lo habitual	Igual que lo habitual	Igual que lo habitual	No, en absoluto	No, en absoluto	No, en absoluto	Claramente, no	No, en absoluto	No, en absoluto	Claramente, no	1	1	1	4	4	3	3	0	3	2	0	1	2
No realizo guardias.	Enfermero/a	Mujer	63	Soltero/a	No	Ancianos	No		Peor que lo habitual	Bastante más que lo habitual	Bastante más que lo habitual	No más que lo habitual	Bastante más que lo habitual	Bastante más que lo habitual	Bastante más que lo habitual	No más que lo habitual	No más que lo habitual	Bastante más que lo habitual	Bastante más que lo habitual	No más que lo habitual	No más que lo habitual	Bastante más que lo habitual	Más activo que lo habitual	Igual que lo habitual	Peor que lo habitual	Menos satisfecho que lo habitual	Igual de útil que lo habitual	Igual que lo habitual	Menos que lo habitual	No más de lo habitual	No, en absoluto	No, en absoluto	Claramente, no	No, en absoluto	No, en absoluto	Claramente, no	1	1	3	3	3	3	2	3	3	2	2	3	3
Medicina	Médico/a Adjunto/a	Mujer	31	Soltero/a	No	No personas a cargo	No		Peor que lo habitual	No más que lo habitual	Bastante más que lo habitual	No más que lo habitual	Bastante más que lo habitual	Bastante más que lo habitual	Bastante más que lo habitual	Mucho más que lo habitual	Mucho más que lo habitual	Mucho más que lo habitual	Mucho más que lo habitual	No, en absoluto	Bastante más que lo habitual	Mucho más que lo habitual	Igual que lo habitual	Peor que lo habitual	Mucho peor que lo habitual	Mucho menos satisfecho	Igual de útil que lo habitual	Mucho menos que lo habitual	Menos que lo habitual	No, en absoluto	No, en absoluto	No, en absoluto	Claramente, no	Bastante más que lo habitual	No, en absoluto	Claramente, no	3	3	4	2	2	2	3	4	2	0	4	4	1
Otros	Médico/a Adjunto/a	Mujer	58	Casado/a	Sí	No personas a cargo	No		Igual que lo habitual	No, en absoluto	No, en absoluto	Bastante más que lo habitual	Bastante más que lo habitual	No, en absoluto	No más que lo habitual	No más que lo habitual	Bastante más que lo habitual	No, en absoluto	Bastante más que lo habitual	No, en absoluto	No, en absoluto	No, en absoluto	Igual que lo habitual	Peor que lo habitual	Igual que lo habitual	Más satisfecho	Igual de útil que lo habitual	Igual que lo habitual	Igual que lo habitual	No, en absoluto	No, en absoluto	No, en absoluto	Claramente, no	No, en absoluto	No, en absoluto	Se me ha cruzado por la mente	1	0	2	4	4	4	3	0	4	4	1	1	3
No realizo guardias.	Médico/a Adjunto/a	Hombre	62	Divorciado/a	Sí	No personas a cargo	Sí		Mucho peor que lo habitual	Bastante más que lo habitual	Bastante más que lo habitual	Bastante más que lo habitual	Bastante más que lo habitual	No, en absoluto	Bastante más que lo habitual	No más que lo habitual	No más que lo habitual	No más que lo habitual	No, en absoluto	No, en absoluto	No, en absoluto	No, en absoluto	Igual que lo habitual	Igual que lo habitual	Igual que lo habitual	Igual que lo habitual	Igual de útil que lo habitual	Igual que lo habitual	Más que lo habitual	No, en absoluto	No, en absoluto	No, en absoluto	Claramente, no	No, en absoluto	No, en absoluto	Claramente, no	1	0	0	4	2	4	4	0	4	4	1	2	4
Medicina	Médico/a Adjunto/a	Mujer	46	Casado/a	No	Niños	No		Igual que lo habitual	Bastante más que lo habitual	Bastante más que lo habitual	Bastante más que lo habitual	No más que lo habitual	Bastante más que lo habitual	Bastante más que lo habitual	Bastante más que lo habitual	Mucho más que lo habitual	Bastante más que lo habitual	Bastante más que lo habitual	No, en absoluto	No más que lo habitual	Bastante más que lo habitual	Igual que lo habitual	Peor que lo habitual	Igual que lo habitual	Menos satisfecho que lo habitual	Más útil que lo habitual	Más que lo habitual	Más que lo habitual	No, en absoluto	No, en absoluto	No, en absoluto	Claramente, no	No, en absoluto	No, en absoluto	Claramente, no	2	1	3	3	3	3	3	3	3	3	4	1	2
Medicina	Médico/a Adjunto/a	Mujer	46	Casado/a	No	Niños	No		Igual que lo habitual	Bastante más que lo habitual	Bastante más que lo habitual	Bastante más que lo habitual	No más que lo habitual	Bastante más que lo habitual	Bastante más que lo habitual	Bastante más que lo habitual	Mucho más que lo habitual	Bastante más que lo habitual	Bastante más que lo habitual	No, en absoluto	No más que lo habitual	Bastante más que lo habitual	Igual que lo habitual	Peor que lo habitual	Igual que lo habitual	Menos satisfecho que lo habitual	Más útil que lo habitual	Más que lo habitual	Más que lo habitual	No, en absoluto	No, en absoluto	No, en absoluto	Claramente, no	No, en absoluto	No, en absoluto	Claramente, no	2	1	3	3	3	3	3	3	3	3	4	1	2
No realizo guardias.	Enfermero/a	Mujer	41	Soltero/a	Sí	No personas a cargo	No		Mucho peor que lo habitual	Bastante más que lo habitual	Mucho más que lo habitual	Mucho más que lo habitual	Mucho más que lo habitual	Mucho más que lo habitual	Bastante más que lo habitual	Mucho más que lo habitual	No más que lo habitual	Mucho más que lo habitual	Mucho más que lo habitual	Mucho más que lo habitual	Mucho más que lo habitual	Mucho más que lo habitual	Mucho menos que lo habitual	Peor que lo habitual	Mucho peor que lo habitual	Menos satisfecho que lo habitual	Igual de útil que lo habitual	Igual que lo habitual	Menos que lo habitual	No, en absoluto	No, en absoluto	No, en absoluto	Claramente, no	No más de lo habitual	No, en absoluto	Claramente, no	3	1	4	3	3	3	3	2	3	3	3	2	3
No realizo guardias.	Enfermero/a	Hombre	38	Casado/a	No	Niños	Sí		Peor que lo habitual	Bastante más que lo habitual	Bastante más que lo habitual	No más que lo habitual	Bastante más que lo habitual	No, en absoluto	No, en absoluto	Bastante más que lo habitual	Bastante más que lo habitual	No, en absoluto	No más que lo habitual	No, en absoluto	No más que lo habitual	No más que lo habitual	Igual que lo habitual	Igual que lo habitual	Igual que lo habitual	Más satisfecho	Menos útil que lo habitual	Más que lo habitual	Igual que lo habitual	No, en absoluto	No, en absoluto	No, en absoluto	Claramente, no	No, en absoluto	No, en absoluto	Claramente, no	2	1	3	3	4	3	4	1	3	2	1	2	3
No realizo guardias.	Médico/a Adjunto/a	Mujer	43	Soltero/a	No	No personas a cargo	No		Peor que lo habitual	Bastante más que lo habitual	Bastante más que lo habitual	No, en absoluto	No más que lo habitual	No más que lo habitual	No, en absoluto	No, en absoluto	No más que lo habitual	No, en absoluto	No, en absoluto	No, en absoluto	No, en absoluto	No, en absoluto	Bastante menos que lo habitual	Mucho más tiempo que lo habitual	Peor que lo habitual	Menos satisfecho que lo habitual	Mucho menos útil que lo habitual	Menos que lo habitual	Menos que lo habitual	Bastante más que lo habitual	No más de lo habitual	No, en absoluto	Claramente, no	No, en absoluto	No, en absoluto	Claramente, no	2	2	1	3	3	2	1	2	2	2	2	3	3
No realizo guardias.	Auxiliar de enfermería	Mujer	61	Casado/a	No	Otros	No		Igual que lo habitual	Bastante más que lo habitual	Bastante más que lo habitual	No más que lo habitual	Bastante más que lo habitual	Bastante más que lo habitual	Bastante más que lo habitual	Bastante más que lo habitual	Bastante más que lo habitual	Bastante más que lo habitual	Mucho más que lo habitual	No más que lo habitual	No más que lo habitual	Bastante más que lo habitual	Bastante menos que lo habitual	Mucho más tiempo que lo habitual	Mejor que lo habitual	Más satisfecho	Más útil que lo habitual	Igual que lo habitual	Menos que lo habitual	No, en absoluto	No más de lo habitual	No, en absoluto	Claramente, no	No más de lo habitual	No, en absoluto	Claramente, no	4	2	4	4	3	2	2	2	2	3	2	3	2
No realizo guardias.	Enfermero/a	Mujer	40	Casado/a	No	Niños	No		Mucho peor que lo habitual	Mucho más que lo habitual	Mucho más que lo habitual	Bastante más que lo habitual	Bastante más que lo habitual	Bastante más que lo habitual	Bastante más que lo habitual	Mucho más que lo habitual	Bastante más que lo habitual	Mucho más que lo habitual	Mucho más que lo habitual	Mucho más que lo habitual	Mucho más que lo habitual	Mucho más que lo habitual	Bastante menos que lo habitual	Mucho más tiempo que lo habitual	Mucho peor que lo habitual	Mucho menos satisfecho	Mucho menos útil que lo habitual	Mucho menos que lo habitual	Mucho menos que lo habitual	Bastante más que lo habitual	Mucho más que lo habitual	Bastante más que lo habitual	Se me ha cruzado por la mente	Mucho más que lo habitual	Mucho más que lo habitual	Se me ha cruzado por la mente	3	3	4	1	2	1	0	3	1	0	4	2	1
No realizo guardias.	Enfermero/a	Mujer	29	Soltero/a	No	No personas a cargo	No		Igual que lo habitual	No, en absoluto	No más que lo habitual	No, en absoluto	No más que lo habitual	No, en absoluto	No, en absoluto	No más que lo habitual	No más que lo habitual	No, en absoluto	No más que lo habitual	No, en absoluto	No, en absoluto	No, en absoluto	Igual que lo habitual	Igual que lo habitual	Igual que lo habitual	Igual que lo habitual	Igual de útil que lo habitual	Igual que lo habitual	Igual que lo habitual	No, en absoluto	No, en absoluto	No, en absoluto	Claramente, no	No, en absoluto	No, en absoluto	Claramente, no	2	2	1	4	4	3	2	0	4	2	3	2	2
No realizo guardias.	Enfermero/a	Mujer	31	Soltero/a	No	No personas a cargo	No		Mucho peor que lo habitual	Mucho más que lo habitual	No, en absoluto	Mucho más que lo habitual	No más que lo habitual	No, en absoluto	No, en absoluto	Bastante más que lo habitual	Bastante más que lo habitual	Mucho más que lo habitual	Mucho más que lo habitual	Mucho más que lo habitual	Mucho más que lo habitual	Bastante más que lo habitual	Mucho menos que lo habitual	Mucho más tiempo que lo habitual	Igual que lo habitual	Menos satisfecho que lo habitual	Menos útil que lo habitual	Igual que lo habitual	Mucho menos que lo habitual	No, en absoluto	No más de lo habitual	No, en absoluto	Claramente, no	No más de lo habitual	No, en absoluto	Claramente, no	2	2	4	2	1	1	1	2	2	1	3	3	2
Medicina	Médico/a Adjunto/a	Mujer	44	Soltero/a	No	Niños	No		Igual que lo habitual	No más que lo habitual	No más que lo habitual	No, en absoluto	No más que lo habitual	No, en absoluto	No, en absoluto	No, en absoluto	No, en absoluto	Bastante más que lo habitual	Bastante más que lo habitual	No, en absoluto	No, en absoluto	Bastante más que lo habitual	Igual que lo habitual	Igual que lo habitual	Igual que lo habitual	Igual que lo habitual	Más útil que lo habitual	Más que lo habitual	Igual que lo habitual	No, en absoluto	No, en absoluto	No, en absoluto	Claramente, no	No, en absoluto	No, en absoluto	Claramente, no	0	0	3	2	2	3	3	4	3	2	2	2	2
Otros	Otros	Hombre	52	Divorciado/a	Sí	Niños	No		Peor que lo habitual	Mucho más que lo habitual	Bastante más que lo habitual	Bastante más que lo habitual	Bastante más que lo habitual	Bastante más que lo habitual	No más que lo habitual	Bastante más que lo habitual	Mucho más que lo habitual	Bastante más que lo habitual	Bastante más que lo habitual	Bastante más que lo habitual	Bastante más que lo habitual	Bastante más que lo habitual	Más activo que lo habitual	Igual que lo habitual	Peor que lo habitual	Menos satisfecho que lo habitual	Más útil que lo habitual	Menos que lo habitual	Menos que lo habitual	No más de lo habitual	Bastante más que lo habitual	No más de lo habitual	Me parece que no	Bastante más que lo habitual	No más de lo habitual	Me parece que no	3	2	3	3	2	2	2	3	2	3	3	2	0
Otros	Médico/a Adjunto/a	Mujer	39	Divorciado/a	Sí	Niños	No		Peor que lo habitual	Bastante más que lo habitual	Bastante más que lo habitual	Bastante más que lo habitual	Mucho más que lo habitual	Mucho más que lo habitual	No, en absoluto	Bastante más que lo habitual	Mucho más que lo habitual	Bastante más que lo habitual	Bastante más que lo habitual	Mucho más que lo habitual	Mucho más que lo habitual	Bastante más que lo habitual	Bastante menos que lo habitual	Peor que lo habitual	Igual que lo habitual	Igual que lo habitual	Igual de útil que lo habitual	Igual que lo habitual	Más que lo habitual	No, en absoluto	No, en absoluto	No, en absoluto	Claramente, no	No, en absoluto	No, en absoluto	Claramente, no	3	3	4	2	3	2	2	1	1	0	1	3	2
No realizo guardias.	Auxiliar de enfermería	Mujer	41	Casado/a	No	No personas a cargo	No		Mucho peor que lo habitual	Mucho más que lo habitual	Mucho más que lo habitual	No más que lo habitual	Mucho más que lo habitual	Mucho más que lo habitual	Bastante más que lo habitual	Mucho más que lo habitual	Mucho más que lo habitual	Bastante más que lo habitual	Mucho más que lo habitual	Bastante más que lo habitual	Bastante más que lo habitual	Bastante más que lo habitual	Igual que lo habitual	Mucho más tiempo que lo habitual	Igual que lo habitual	Menos satisfecho que lo habitual	Igual de útil que lo habitual	Igual que lo habitual	Mucho menos que lo habitual	No, en absoluto	No, en absoluto	No, en absoluto	Claramente, no	No más de lo habitual	No, en absoluto	Claramente, no	2	1	3	2	2	2	2	3	2	2	4	3	2
No realizo guardias.	Auxiliar de enfermería	Mujer	51	Casado/a	No	Otros	No		Peor que lo habitual	Bastante más que lo habitual	Bastante más que lo habitual	No más que lo habitual	Bastante más que lo habitual	Bastante más que lo habitual	Bastante más que lo habitual	Bastante más que lo habitual	Bastante más que lo habitual	Bastante más que lo habitual	Bastante más que lo habitual	Bastante más que lo habitual	Bastante más que lo habitual	Bastante más que lo habitual	Igual que lo habitual	Peor que lo habitual	Peor que lo habitual	Menos satisfecho que lo habitual	Igual de útil que lo habitual	Igual que lo habitual	Menos que lo habitual	No, en absoluto	No más de lo habitual	No, en absoluto	Claramente, no	Bastante más que lo habitual	No, en absoluto	Claramente, no	3	2	3	2	2	3	2	2	3	2	3	2	2
No realizo guardias.	Enfermero/a	Mujer	23	Soltero/a	No	No personas a cargo	No		Igual que lo habitual	No más que lo habitual	Bastante más que lo habitual	No más que lo habitual	Bastante más que lo habitual	Bastante más que lo habitual	Bastante más que lo habitual	Bastante más que lo habitual	Mucho más que lo habitual	Bastante más que lo habitual	Bastante más que lo habitual	Bastante más que lo habitual	Bastante más que lo habitual	Bastante más que lo habitual	Igual que lo habitual	Igual que lo habitual	Igual que lo habitual	Igual que lo habitual	Más útil que lo habitual	Más que lo habitual	Menos que lo habitual	No más de lo habitual	No, en absoluto	No, en absoluto	Claramente, no	No, en absoluto	No, en absoluto	Claramente, no	3	2	3	2	2	2	2	2	2	1	1	2	2
Otros	Médico/a Adjunto/a	Hombre	50	Casado/a	No	Niños	No		Igual que lo habitual	No más que lo habitual	No más que lo habitual	No, en absoluto	No más que lo habitual	No, en absoluto	No, en absoluto	No más que lo habitual	No más que lo habitual	Bastante más que lo habitual	No más que lo habitual	No más que lo habitual	No más que lo habitual	No más que lo habitual	Igual que lo habitual	Igual que lo habitual	Igual que lo habitual	Igual que lo habitual	Igual de útil que lo habitual	Igual que lo habitual	Igual que lo habitual	No, en absoluto	No, en absoluto	No, en absoluto	Claramente, no	No más de lo habitual	No, en absoluto	Claramente, no	2	1	2	3	3	3	2	1	3	2	2	2	3
No realizo guardias.	Celador/a	Mujer	59	Casado/a	No	Ancianos	No		Mucho peor que lo habitual	Bastante más que lo habitual	Mucho más que lo habitual	Bastante más que lo habitual	Mucho más que lo habitual	Mucho más que lo habitual	Mucho más que lo habitual	Mucho más que lo habitual	Mucho más que lo habitual	Mucho más que lo habitual	Mucho más que lo habitual	Bastante más que lo habitual	Bastante más que lo habitual	Bastante más que lo habitual	Bastante menos que lo habitual	Mucho más tiempo que lo habitual	Peor que lo habitual	Mucho menos satisfecho	Más útil que lo habitual	Igual que lo habitual	Menos que lo habitual	No más de lo habitual	No más de lo habitual	No, en absoluto	Claramente, no	Bastante más que lo habitual	No, en absoluto	Claramente, no	3	3	3	2	2	1	2	3	2	0	3	2	2
No realizo guardias.	Enfermero/a	Mujer	57	Divorciado/a	No	Otros	No		Peor que lo habitual	No más que lo habitual	No, en absoluto	No, en absoluto	No más que lo habitual	No más que lo habitual	No más que lo habitual	Bastante más que lo habitual	Bastante más que lo habitual	Bastante más que lo habitual	Bastante más que lo habitual	No, en absoluto	Bastante más que lo habitual	Bastante más que lo habitual	Más activo que lo habitual	Igual que lo habitual	Igual que lo habitual	Igual que lo habitual	Más útil que lo habitual	Más que lo habitual	Menos que lo habitual	No, en absoluto	No, en absoluto	No, en absoluto	Claramente, no	No, en absoluto	No, en absoluto	Claramente, no	2	0	2	2	2	3	3	0	4	2	1	1	1
No realizo guardias.	Otros	Mujer	42	Casado/a	No	Niños	No		Igual que lo habitual	No, en absoluto	No más que lo habitual	No, en absoluto	No más que lo habitual	No más que lo habitual		No más que lo habitual	Bastante más que lo habitual	Bastante más que lo habitual	Bastante más que lo habitual	No, en absoluto		Bastante más que lo habitual	Igual que lo habitual	Peor que lo habitual		Menos satisfecho que lo habitual	Menos útil que lo habitual	Igual que lo habitual	Menos que lo habitual	No, en absoluto	No, en absoluto	No, en absoluto	Claramente, no	Bastante más que lo habitual	No, en absoluto	Claramente, no	1	4	3	2	3	2	3	3	2	1	2	1	1
No realizo guardias.	Otros	Mujer	40	Casado/a		Niños	No		Igual que lo habitual	No más que lo habitual	Bastante más que lo habitual	No, en absoluto	No más que lo habitual	No, en absoluto	No, en absoluto	No más que lo habitual	Bastante más que lo habitual	No más que lo habitual	Bastante más que lo habitual	Bastante más que lo habitual	No, en absoluto	Bastante más que lo habitual	Igual que lo habitual	Peor que lo habitual	Peor que lo habitual	Menos satisfecho que lo habitual	Igual de útil que lo habitual	Igual que lo habitual	Igual que lo habitual	No, en absoluto	No, en absoluto	No, en absoluto	Claramente, no	No más de lo habitual	No, en absoluto	Claramente, no	2	0	3	3	3	3	1	2	3		3	1	3
Otros	Médico/a Adjunto/a	Mujer	41		No	Niños	No		Peor que lo habitual	No, en absoluto	Bastante más que lo habitual	Bastante más que lo habitual	Mucho más que lo habitual	Mucho más que lo habitual	No más que lo habitual	No más que lo habitual	No más que lo habitual	Mucho más que lo habitual	Mucho más que lo habitual	Mucho más que lo habitual	Bastante más que lo habitual	Mucho más que lo habitual	Bastante menos que lo habitual	Peor que lo habitual	Igual que lo habitual	Menos satisfecho que lo habitual	Igual de útil que lo habitual	Igual que lo habitual	Menos que lo habitual	No, en absoluto	No, en absoluto	No, en absoluto	Claramente, no	No, en absoluto	No, en absoluto	Claramente, no	4	1	4	3	3	4	3	1	4	3	2	0	3
No realizo guardias.	Enfermero/a	Mujer	33	Soltero/a	No	No personas a cargo	No		Peor que lo habitual	Bastante más que lo habitual	Mucho más que lo habitual	Bastante más que lo habitual	Mucho más que lo habitual	Mucho más que lo habitual	Mucho más que lo habitual	Mucho más que lo habitual	Mucho más que lo habitual	Mucho más que lo habitual	Mucho más que lo habitual	Bastante más que lo habitual	Bastante más que lo habitual	Bastante más que lo habitual	Mucho menos que lo habitual	Igual que lo habitual	Igual que lo habitual	Igual que lo habitual	Igual de útil que lo habitual	Igual que lo habitual	Mucho menos que lo habitual	No, en absoluto	No, en absoluto	No, en absoluto	Claramente, no	No, en absoluto	No, en absoluto	Claramente, no	1	0	2	3	3	3	4	0	4	4	2	1	3
No realizo guardias.	Enfermero/a	Mujer	30	Casado/a	No	Niños	No		Peor que lo habitual	Bastante más que lo habitual	Bastante más que lo habitual	No, en absoluto	No más que lo habitual	No más que lo habitual	No, en absoluto	Bastante más que lo habitual	Bastante más que lo habitual	Bastante más que lo habitual	Bastante más que lo habitual	No más que lo habitual	Bastante más que lo habitual	Bastante más que lo habitual	Igual que lo habitual	Igual que lo habitual	Peor que lo habitual	Igual que lo habitual	Igual de útil que lo habitual	Menos que lo habitual	Menos que lo habitual	No, en absoluto	No más de lo habitual	No, en absoluto	Claramente, no	No más de lo habitual	No, en absoluto	Claramente, no	2	1	3	2	3		3	3	2	0	3	2	3
No realizo guardias.	Otros	Mujer	62	Casado/a	No	No personas a cargo	No		Igual que lo habitual	Bastante más que lo habitual	Bastante más que lo habitual	No más que lo habitual	Bastante más que lo habitual	No más que lo habitual	Bastante más que lo habitual	Bastante más que lo habitual	Bastante más que lo habitual	Bastante más que lo habitual	No más que lo habitual	No, en absoluto	No, en absoluto	No más que lo habitual	Más activo que lo habitual	Igual que lo habitual	Igual que lo habitual	Igual que lo habitual	Igual de útil que lo habitual	Igual que lo habitual	Mucho menos que lo habitual	No, en absoluto	No, en absoluto	No, en absoluto	Claramente, no	No, en absoluto	No, en absoluto	Claramente, no	4	2	2	4	3	3	2	1	3	2	2	2	0
No realizo guardias.	Otros		49	Soltero/a		Niños	No		Igual que lo habitual	No más que lo habitual	Bastante más que lo habitual	No más que lo habitual	Bastante más que lo habitual	Bastante más que lo habitual	Bastante más que lo habitual	No más que lo habitual	No más que lo habitual	No más que lo habitual	No más que lo habitual	No, en absoluto	No, en absoluto	No más que lo habitual	Más activo que lo habitual	Igual que lo habitual	Igual que lo habitual	Más satisfecho	Igual de útil que lo habitual	Más que lo habitual	Menos que lo habitual	No, en absoluto	No más de lo habitual	No, en absoluto	Claramente, no	No más de lo habitual	No más de lo habitual	Claramente, no	2	3	3	2	1	1	1	3	1	2	1	4	4
Otros	Médico/a Adjunto/a	Mujer	37	Soltero/a	No	No personas a cargo	No		Igual que lo habitual	No, en absoluto	No más que lo habitual	No más que lo habitual	Bastante más que lo habitual	Bastante más que lo habitual	Bastante más que lo habitual	Mucho más que lo habitual	Mucho más que lo habitual	Bastante más que lo habitual	Bastante más que lo habitual	No más que lo habitual	No más que lo habitual	Bastante más que lo habitual	Bastante menos que lo habitual	Igual que lo habitual	Igual que lo habitual	Igual que lo habitual	Más útil que lo habitual	Más que lo habitual	Mucho menos que lo habitual	No más de lo habitual	No, en absoluto	No, en absoluto	Claramente, no	No más de lo habitual	No, en absoluto	Claramente, no	2	2	3	2	2	2	2	3	2	2	3	3	2
No realizo guardias.	Auxiliar de enfermería	Mujer	49	Casado/a	No	Otros	No		Igual que lo habitual	No más que lo habitual	Bastante más que lo habitual	No más que lo habitual	No, en absoluto	No, en absoluto	No, en absoluto	No más que lo habitual	No más que lo habitual	Bastante más que lo habitual	Bastante más que lo habitual	No más que lo habitual	Bastante más que lo habitual	Bastante más que lo habitual	Más activo que lo habitual	Igual que lo habitual	Igual que lo habitual	Menos satisfecho que lo habitual	Más útil que lo habitual	Más que lo habitual	Igual que lo habitual	No, en absoluto	No, en absoluto	No, en absoluto	Claramente, no	No más de lo habitual	No, en absoluto	Claramente, no	3	2	3	3	3	3	3	1	3	3	3	2	3
Otros	Médico/a Adjunto/a	Mujer	54	Casado/a	No	Niños	No		Igual que lo habitual	No más que lo habitual	No más que lo habitual	No, en absoluto	Bastante más que lo habitual	Bastante más que lo habitual	Bastante más que lo habitual	Mucho más que lo habitual	Mucho más que lo habitual	Bastante más que lo habitual	Bastante más que lo habitual	No, en absoluto	No más que lo habitual	No más que lo habitual	Igual que lo habitual	Igual que lo habitual	Igual que lo habitual	Menos satisfecho que lo habitual	Menos útil que lo habitual	Igual que lo habitual	Menos que lo habitual	Bastante más que lo habitual	Bastante más que lo habitual	Bastante más que lo habitual	Claramente, no	No más de lo habitual	No, en absoluto	Claramente, no	2	1	2	2	1	1	1	2	3	3	2	1	2
Otros	Médico/a Adjunto/a	Mujer	32	Soltero/a	No	No personas a cargo	No		Peor que lo habitual	Bastante más que lo habitual	Bastante más que lo habitual	Mucho más que lo habitual	No más que lo habitual	No, en absoluto	Bastante más que lo habitual	Mucho más que lo habitual	Bastante más que lo habitual	Mucho más que lo habitual	Mucho más que lo habitual	No, en absoluto	No, en absoluto	Bastante más que lo habitual	Bastante menos que lo habitual	Igual que lo habitual	Igual que lo habitual	Menos satisfecho que lo habitual	Igual de útil que lo habitual	Igual que lo habitual	Menos que lo habitual	No, en absoluto	No, en absoluto	No, en absoluto	Claramente, no	No, en absoluto	No, en absoluto	Claramente, no	3	2	4	3	3	3	4	0	3	2	3	0	3
No realizo guardias.	Auxiliar de enfermería	Mujer	45	Casado/a	No	Niños	No		Igual que lo habitual	Bastante más que lo habitual	No, en absoluto	Bastante más que lo habitual	No, en absoluto	Bastante más que lo habitual	Bastante más que lo habitual	Bastante más que lo habitual	Mucho más que lo habitual	No más que lo habitual	No, en absoluto	No, en absoluto	No, en absoluto	No, en absoluto	Igual que lo habitual	Igual que lo habitual	Mejor que lo habitual	Más satisfecho	Más útil que lo habitual	Más que lo habitual	Mucho menos que lo habitual	No, en absoluto	No, en absoluto	No, en absoluto	Claramente, no	No, en absoluto	No, en absoluto	Claramente, no	0	0	2	2	4	4	2	1	4	2	1	2	4
No realizo guardias.	Enfermero/a	Mujer	62	Casado/a	No	No personas a cargo	No		Peor que lo habitual	Bastante más que lo habitual	Bastante más que lo habitual	No más que lo habitual	No, en absoluto	No, en absoluto	No, en absoluto	No, en absoluto	No, en absoluto	Bastante más que lo habitual	Bastante más que lo habitual	No, en absoluto	No más que lo habitual	No más que lo habitual	Igual que lo habitual	Peor que lo habitual	Peor que lo habitual	Menos satisfecho que lo habitual	Igual de útil que lo habitual	Igual que lo habitual	Menos que lo habitual	No, en absoluto	No, en absoluto	No, en absoluto	Claramente, no	No más de lo habitual	No, en absoluto	Claramente, no	3	3	3	2	2	2	1	3	2	1	3	2	2
Medicina	Auxiliar de enfermería	Mujer	52	Casado/a	No	Niños	No		Peor que lo habitual	Bastante más que lo habitual	Bastante más que lo habitual	No, en absoluto	Mucho más que lo habitual	Mucho más que lo habitual	Bastante más que lo habitual	No más que lo habitual	No más que lo habitual	No más que lo habitual	No más que lo habitual	No más que lo habitual	No más que lo habitual	No más que lo habitual	Igual que lo habitual	Igual que lo habitual	Peor que lo habitual	Menos satisfecho que lo habitual	Más útil que lo habitual	Más que lo habitual	Menos que lo habitual	No, en absoluto	No, en absoluto	No, en absoluto	Claramente, no	No, en absoluto	No, en absoluto	Claramente, no	1	1	2	3	3	3	3	2	3	2	2	2	2
No realizo guardias.	Otros	Mujer	42	Casado/a	No	Niños	No		Igual que lo habitual	No más que lo habitual	Bastante más que lo habitual	No, en absoluto	No más que lo habitual	No, en absoluto	No, en absoluto	No más que lo habitual	No más que lo habitual	Mucho más que lo habitual	Mucho más que lo habitual	No, en absoluto	No, en absoluto	No, en absoluto	Más activo que lo habitual	Igual que lo habitual	Mejor que lo habitual	Más satisfecho	Más útil que lo habitual	Más que lo habitual	Igual que lo habitual	No, en absoluto	No más de lo habitual	No, en absoluto	Claramente, no	No, en absoluto	No, en absoluto	Claramente, no	0	0	1	4	4	4	4	0	4	4	0	0	4
Otros	Enfermero/a	Mujer	47	Casado/a	No	Niños	No		Peor que lo habitual	No, en absoluto	No, en absoluto	No, en absoluto	No, en absoluto	No, en absoluto	No, en absoluto	No más que lo habitual	No más que lo habitual	Bastante más que lo habitual	Bastante más que lo habitual	No, en absoluto	Bastante más que lo habitual	Bastante más que lo habitual	Bastante menos que lo habitual	Igual que lo habitual	Igual que lo habitual	Igual que lo habitual	Igual de útil que lo habitual	Igual que lo habitual	Menos que lo habitual	No, en absoluto	No, en absoluto	No, en absoluto	Claramente, no	No más de lo habitual	No, en absoluto	Claramente, no	4	2	4	3	2	3	3	3	3	3	4	1	2
No realizo guardias.	Enfermero/a	Mujer	52	Casado/a	No	Niños	No		Peor que lo habitual	Bastante más que lo habitual	No más que lo habitual	Bastante más que lo habitual	No más que lo habitual	No más que lo habitual	No, en absoluto	Bastante más que lo habitual	Bastante más que lo habitual	Bastante más que lo habitual	Mucho más que lo habitual	Bastante más que lo habitual	Bastante más que lo habitual	Bastante más que lo habitual	Mucho menos que lo habitual	Peor que lo habitual	Peor que lo habitual	Menos satisfecho que lo habitual	Menos útil que lo habitual	Menos que lo habitual	Mucho menos que lo habitual	No más de lo habitual	No, en absoluto	No, en absoluto	Claramente, no	No más de lo habitual	No, en absoluto	Claramente, no	3	3	3	2	2	1	1	3	2	1	3	2	2
Otros	Médico/a Adjunto/a	Mujer	38	Casado/a	No	Niños	No		Igual que lo habitual	No más que lo habitual	No más que lo habitual	No, en absoluto	Bastante más que lo habitual	No, en absoluto	No, en absoluto	No más que lo habitual	No más que lo habitual	Bastante más que lo habitual	Bastante más que lo habitual	Bastante más que lo habitual	Bastante más que lo habitual	Bastante más que lo habitual	Más activo que lo habitual	Igual que lo habitual	Igual que lo habitual	Igual que lo habitual	Igual de útil que lo habitual	Igual que lo habitual	Menos que lo habitual	No más de lo habitual	No, en absoluto	No, en absoluto	Claramente, no	No más de lo habitual	No, en absoluto	Claramente, no	2	2	3	2	2	3	3	1	3	2	2	1	3
Otros	Otros	Mujer	60	Casado/a	No	Ancianos	No		Peor que lo habitual	No, en absoluto	Bastante más que lo habitual	Bastante más que lo habitual	Bastante más que lo habitual	Bastante más que lo habitual	No, en absoluto	Bastante más que lo habitual	Bastante más que lo habitual	Bastante más que lo habitual	Bastante más que lo habitual	No, en absoluto	Bastante más que lo habitual	Bastante más que lo habitual	Más activo que lo habitual	Igual que lo habitual	Igual que lo habitual	Menos satisfecho que lo habitual	Más útil que lo habitual	Igual que lo habitual	Menos que lo habitual	No, en absoluto	No, en absoluto	No, en absoluto	Claramente, no	No, en absoluto	No, en absoluto	Claramente, no	3	3	3	3	3	3	2	2	3	2	3	3	2
No realizo guardias.	Otros	Hombre	59	Casado/a	Sí	No personas a cargo	No		Peor que lo habitual	No más que lo habitual	Bastante más que lo habitual	No más que lo habitual	No más que lo habitual	No más que lo habitual	No, en absoluto	Bastante más que lo habitual	Bastante más que lo habitual	Bastante más que lo habitual	Mucho más que lo habitual	No más que lo habitual	Bastante más que lo habitual	Mucho más que lo habitual	Igual que lo habitual	Peor que lo habitual	Igual que lo habitual	Igual que lo habitual	Igual de útil que lo habitual	Igual que lo habitual	Igual que lo habitual	No más de lo habitual	No más de lo habitual	No más de lo habitual	Claramente, no	Bastante más que lo habitual	No, en absoluto	Claramente, no	2	2	3	2	2	2	1	1	1	0	4	2	2
No realizo guardias.	Otros	Mujer	42	Casado/a	No	Niños	Sí		Mucho peor que lo habitual	Bastante más que lo habitual	Mucho más que lo habitual	Bastante más que lo habitual	Mucho más que lo habitual	Mucho más que lo habitual	Mucho más que lo habitual	Bastante más que lo habitual	Mucho más que lo habitual	Bastante más que lo habitual	Bastante más que lo habitual	Bastante más que lo habitual	No más que lo habitual	Bastante más que lo habitual	Mucho menos que lo habitual	Mucho más tiempo que lo habitual	Peor que lo habitual	Igual que lo habitual	Igual de útil que lo habitual	Más que lo habitual	Menos que lo habitual	No, en absoluto	No, en absoluto	No, en absoluto	Claramente, no	Bastante más que lo habitual	No, en absoluto	Claramente, no	3	2	3	2	3	3	2	2	2	2	3	1	3
No realizo guardias.	Celador/a	Hombre	42	Soltero/a	No	Ancianos	No		Peor que lo habitual	Bastante más que lo habitual	Bastante más que lo habitual	No, en absoluto	Mucho más que lo habitual	Bastante más que lo habitual	Mucho más que lo habitual	Mucho más que lo habitual	Mucho más que lo habitual	Mucho más que lo habitual	Mucho más que lo habitual	No, en absoluto	No más que lo habitual	Mucho más que lo habitual	Igual que lo habitual	Peor que lo habitual	Peor que lo habitual	Más satisfecho	Más útil que lo habitual	Más que lo habitual	Igual que lo habitual	No, en absoluto	No, en absoluto	No, en absoluto	Claramente, no	No, en absoluto	No, en absoluto	Claramente, no	3	2	3	3	3	3	2	1	3	2	4	3	2
No realizo guardias.	Enfermero/a	Mujer	50	Casado/a	No	Niños	No		Peor que lo habitual	Bastante más que lo habitual	No más que lo habitual	Bastante más que lo habitual	Bastante más que lo habitual	No, en absoluto	Bastante más que lo habitual	Mucho más que lo habitual	Mucho más que lo habitual	Bastante más que lo habitual	Mucho más que lo habitual	No, en absoluto	No más que lo habitual	No más que lo habitual	Igual que lo habitual	Igual que lo habitual	Igual que lo habitual	Igual que lo habitual	Igual de útil que lo habitual	Menos que lo habitual	Menos que lo habitual	Bastante más que lo habitual	No más de lo habitual	No más de lo habitual	Claramente, no	Bastante más que lo habitual	No, en absoluto	Claramente, no	2	4	3	1	1	1	3	3	2	2	4	4	2
No realizo guardias.	Médico/a Adjunto/a	Mujer		Casado/a	No	Otros	No		Igual que lo habitual	No, en absoluto	Bastante más que lo habitual	No, en absoluto	Bastante más que lo habitual	Bastante más que lo habitual	Bastante más que lo habitual	Bastante más que lo habitual	Bastante más que lo habitual	Bastante más que lo habitual	No más que lo habitual	No, en absoluto	No, en absoluto	Bastante más que lo habitual	Más activo que lo habitual	Peor que lo habitual	Igual que lo habitual	Igual que lo habitual	Igual de útil que lo habitual	Igual que lo habitual	Menos que lo habitual	No, en absoluto	No, en absoluto	No, en absoluto	Claramente, no	No, en absoluto	No, en absoluto	Claramente, no	1	0	1	4	3	4	3	0	1	4	2	1	4
No realizo guardias.	Otros	Mujer	42	Casado/a	No	Niños	No		Peor que lo habitual	Bastante más que lo habitual	No más que lo habitual	Bastante más que lo habitual	Bastante más que lo habitual	No, en absoluto	No más que lo habitual	Bastante más que lo habitual	Bastante más que lo habitual	No más que lo habitual	Bastante más que lo habitual	No más que lo habitual	No, en absoluto	Bastante más que lo habitual	Igual que lo habitual	Peor que lo habitual	Igual que lo habitual	Menos satisfecho que lo habitual	Igual de útil que lo habitual	Igual que lo habitual	Igual que lo habitual	Bastante más que lo habitual	No, en absoluto	No, en absoluto	Claramente, no	No más de lo habitual	No, en absoluto	Claramente, no	3	1	2	3	3	3	3	1	3	3	2	3	3
No realizo guardias.	Auxiliar de enfermería	Mujer	49	Soltero/a	No	No personas a cargo	Sí		Igual que lo habitual	Bastante más que lo habitual	Bastante más que lo habitual	No, en absoluto	No, en absoluto	No, en absoluto	No, en absoluto	No más que lo habitual	No más que lo habitual	Bastante más que lo habitual	Bastante más que lo habitual	No, en absoluto	Bastante más que lo habitual	Bastante más que lo habitual	Más activo que lo habitual	Peor que lo habitual	Mejor que lo habitual	Más satisfecho	Más útil que lo habitual	Más que lo habitual	Menos que lo habitual	No, en absoluto	No, en absoluto	No, en absoluto	Claramente, no	No, en absoluto	No, en absoluto	Claramente, no	3	2	2	3	2	4	4	2	3	3	2	3	3
Medicina	Médico/a Adjunto/a	Mujer	60	Casado/a	No	Ancianos	No		Peor que lo habitual	Mucho más que lo habitual	Mucho más que lo habitual	Bastante más que lo habitual	Bastante más que lo habitual	Bastante más que lo habitual	No, en absoluto	Mucho más que lo habitual	Mucho más que lo habitual	Mucho más que lo habitual	Mucho más que lo habitual	Mucho más que lo habitual	Mucho más que lo habitual	Mucho más que lo habitual	Igual que lo habitual	Peor que lo habitual	Peor que lo habitual	Mucho menos satisfecho	Menos útil que lo habitual	Menos que lo habitual	Menos que lo habitual	Bastante más que lo habitual	Bastante más que lo habitual	Bastante más que lo habitual	Claramente, no	Mucho más que lo habitual	No, en absoluto	Claramente, no	3	4	4	2	2	3	1	3	2	1	3	1	1
No realizo guardias.	Enfermero/a	Mujer	46	Casado/a	Sí	Niños	No		Igual que lo habitual	No más que lo habitual	Bastante más que lo habitual	No más que lo habitual	No, en absoluto	No, en absoluto	No, en absoluto	No más que lo habitual	No más que lo habitual	Bastante más que lo habitual	Bastante más que lo habitual	No más que lo habitual	No más que lo habitual	No, en absoluto	Igual que lo habitual	Igual que lo habitual	Mejor que lo habitual	Más satisfecho	Más útil que lo habitual	Más que lo habitual	Más que lo habitual	No, en absoluto	No más de lo habitual	No, en absoluto	Claramente, no	No, en absoluto	No, en absoluto	Claramente, no	2	2	1	2	2	3	4	1	3	3	2	3	2
No realizo guardias.	Enfermero/a	Mujer	32	Casado/a	No	No personas a cargo	No		Mucho peor que lo habitual	No más que lo habitual	Bastante más que lo habitual	Mucho más que lo habitual	Mucho más que lo habitual	Mucho más que lo habitual	No, en absoluto	Bastante más que lo habitual	Mucho más que lo habitual	Bastante más que lo habitual	Mucho más que lo habitual	No, en absoluto	Mucho más que lo habitual	Mucho más que lo habitual	Bastante menos que lo habitual	Peor que lo habitual	Mucho peor que lo habitual	Mucho menos satisfecho	Igual de útil que lo habitual	Igual que lo habitual	Menos que lo habitual	Bastante más que lo habitual	Bastante más que lo habitual	No, en absoluto	Claramente, no	Bastante más que lo habitual	No, en absoluto	Claramente, no	4	4	4	0	0	0	0	0	0	0	4	0	0
Otros	Médico/a Adjunto/a	Mujer	34	Casado/a	No	No personas a cargo	No		Igual que lo habitual	Bastante más que lo habitual	No más que lo habitual	No, en absoluto	No, en absoluto	No más que lo habitual	No, en absoluto	Bastante más que lo habitual	Bastante más que lo habitual	Bastante más que lo habitual	Bastante más que lo habitual	Bastante más que lo habitual	Bastante más que lo habitual	Bastante más que lo habitual	Más activo que lo habitual	Peor que lo habitual	Igual que lo habitual	Igual que lo habitual	Más útil que lo habitual	Igual que lo habitual	Mucho menos que lo habitual	No, en absoluto	No, en absoluto	No, en absoluto	Claramente, no	Bastante más que lo habitual	No, en absoluto	Claramente, no	2	2	2	2	3	2	2	2	2	1	1	3	1
No realizo guardias.	Auxiliar de enfermería	Mujer	33	Casado/a	No	Niños	Sí		Peor que lo habitual	Bastante más que lo habitual	Bastante más que lo habitual	No más que lo habitual	Bastante más que lo habitual	No, en absoluto	No, en absoluto	No más que lo habitual	No, en absoluto	Mucho más que lo habitual	Mucho más que lo habitual	Bastante más que lo habitual	Mucho más que lo habitual	Bastante más que lo habitual	Igual que lo habitual	Mucho más tiempo que lo habitual	Peor que lo habitual	Menos satisfecho que lo habitual	Igual de útil que lo habitual	Menos que lo habitual	Menos que lo habitual	Bastante más que lo habitual	No más de lo habitual	No, en absoluto	Claramente, no	Bastante más que lo habitual	No, en absoluto	Claramente, no	3	2	3	2	1	1	2	2	3	3	4	4	1
Otros	Médico/a Residente	Mujer	28	Soltero/a	No	No personas a cargo	No		Igual que lo habitual	No, en absoluto	No más que lo habitual	Bastante más que lo habitual	No más que lo habitual	No, en absoluto	No, en absoluto	No, en absoluto	No, en absoluto	Bastante más que lo habitual	No, en absoluto	No, en absoluto	No, en absoluto	No, en absoluto	Bastante menos que lo habitual	Mucho más tiempo que lo habitual	Igual que lo habitual	Igual que lo habitual	Igual de útil que lo habitual	Igual que lo habitual	Menos que lo habitual	No, en absoluto	No, en absoluto	No, en absoluto	Claramente, no	No, en absoluto	No, en absoluto	Claramente, no	1	3	2	3	4	4	4	0	3	3	0	2	3
No realizo guardias.	Enfermero/a	Mujer	39	Casado/a	No	Niños	No		Mucho peor que lo habitual	Mucho más que lo habitual	Mucho más que lo habitual	Bastante más que lo habitual	Mucho más que lo habitual	Mucho más que lo habitual	Mucho más que lo habitual	Mucho más que lo habitual	Mucho más que lo habitual	Mucho más que lo habitual	Mucho más que lo habitual	Mucho más que lo habitual	Mucho más que lo habitual	Mucho más que lo habitual	Mucho menos que lo habitual	Mucho más tiempo que lo habitual	Peor que lo habitual	Menos satisfecho que lo habitual	Menos útil que lo habitual	Menos que lo habitual	Mucho menos que lo habitual	Bastante más que lo habitual	No más de lo habitual	No, en absoluto	Me parece que no	Bastante más que lo habitual	No, en absoluto	Claramente, no	4	4	4	2	2	2	1	3	2	2	3	4	2
No realizo guardias.	Médico/a Adjunto/a	Hombre	57	Casado/a	Sí	No personas a cargo	No		Igual que lo habitual	No, en absoluto	No, en absoluto	No, en absoluto	No, en absoluto	No, en absoluto	No, en absoluto	Bastante más que lo habitual	Mucho más que lo habitual	Bastante más que lo habitual	Bastante más que lo habitual	No, en absoluto	No más que lo habitual		Más activo que lo habitual	Igual que lo habitual	Igual que lo habitual	Más satisfecho	Más útil que lo habitual	Más que lo habitual	Menos que lo habitual	No, en absoluto	Bastante más que lo habitual	Bastante más que lo habitual	Se me ha cruzado por la mente	Bastante más que lo habitual	Bastante más que lo habitual	Se me ha cruzado por la mente	3	3	3	3	3	3	2	3	2	2	3	3	4
No realizo guardias.	Enfermero/a	Mujer	47	Soltero/a	No	No personas a cargo	No		Igual que lo habitual	No más que lo habitual	No más que lo habitual	No más que lo habitual	Bastante más que lo habitual	Bastante más que lo habitual	No, en absoluto	No más que lo habitual	No más que lo habitual	Bastante más que lo habitual	Bastante más que lo habitual	No, en absoluto	No, en absoluto	Bastante más que lo habitual	Igual que lo habitual	Igual que lo habitual	Igual que lo habitual	Igual que lo habitual	Igual de útil que lo habitual	Igual que lo habitual	Menos que lo habitual	No, en absoluto	No, en absoluto	No, en absoluto	Claramente, no	No, en absoluto	No, en absoluto	Claramente, no	2	0	1	3	3	4	3	1	4	2	0	3	3
No realizo guardias.	Enfermero/a	Mujer	29	Soltero/a	No	No personas a cargo	No		Peor que lo habitual	Bastante más que lo habitual	Bastante más que lo habitual	Bastante más que lo habitual	Bastante más que lo habitual	Mucho más que lo habitual	No, en absoluto	Mucho más que lo habitual	Mucho más que lo habitual	Mucho más que lo habitual	Mucho más que lo habitual	No más que lo habitual	Mucho más que lo habitual	Bastante más que lo habitual	Más activo que lo habitual	Peor que lo habitual	Peor que lo habitual	Menos satisfecho que lo habitual	Igual de útil que lo habitual	Más que lo habitual	Menos que lo habitual	Mucho más que lo habitual	No, en absoluto	No, en absoluto	Claramente, no	Bastante más que lo habitual	No, en absoluto	Claramente, no	4	3	4	2	3	2	2	3	2	1	3	3	2
Otros	Otros	Mujer	44	Casado/a	No	Niños	No		Igual que lo habitual	Bastante más que lo habitual	No, en absoluto	No más que lo habitual	No, en absoluto	No, en absoluto	No, en absoluto	Bastante más que lo habitual	Bastante más que lo habitual	Bastante más que lo habitual	Bastante más que lo habitual	No, en absoluto	Bastante más que lo habitual	Bastante más que lo habitual	Igual que lo habitual	Igual que lo habitual	Igual que lo habitual	Igual que lo habitual	Igual de útil que lo habitual	Igual que lo habitual	Menos que lo habitual	No, en absoluto	No, en absoluto	No, en absoluto	Claramente, no	No más de lo habitual	No, en absoluto	Claramente, no	2	1	2	2	2	2	2	2	2	2	3	2	1
No realizo guardias.	Enfermero/a	Mujer	60	Divorciado/a	No	Ancianos	Sí		Igual que lo habitual	No, en absoluto	No más que lo habitual	No, en absoluto	No, en absoluto	No, en absoluto	No, en absoluto	Bastante más que lo habitual	Bastante más que lo habitual	Bastante más que lo habitual	No más que lo habitual	No, en absoluto	No más que lo habitual	No más que lo habitual	Igual que lo habitual	Igual que lo habitual	Peor que lo habitual	Menos satisfecho que lo habitual	Menos útil que lo habitual	Igual que lo habitual	Menos que lo habitual	No, en absoluto	No, en absoluto	No, en absoluto	Claramente, no	No, en absoluto	No, en absoluto	Claramente, no	1	1	2	3	2	2	2	3	2	1	1	3	4
No realizo guardias.	Enfermero/a	Mujer	37	Casado/a	No	No personas a cargo	No		Peor que lo habitual	Bastante más que lo habitual	Mucho más que lo habitual	No, en absoluto	Bastante más que lo habitual	No, en absoluto	No, en absoluto	Bastante más que lo habitual	Bastante más que lo habitual	Bastante más que lo habitual	Bastante más que lo habitual	No, en absoluto	No, en absoluto	No más que lo habitual	Igual que lo habitual	Igual que lo habitual	Peor que lo habitual	Menos satisfecho que lo habitual	Más útil que lo habitual	Igual que lo habitual	Mucho menos que lo habitual	No, en absoluto	No, en absoluto	No, en absoluto	Claramente, no	No, en absoluto	No, en absoluto	Claramente, no	1	0	4	4	4	3	4	1	4	4	1	0	3
No realizo guardias.	Enfermero/a	Hombre	42	Casado/a	No	Niños	No		Igual que lo habitual	No, en absoluto	No, en absoluto	No, en absoluto	No, en absoluto	No, en absoluto	No, en absoluto	Bastante más que lo habitual	Bastante más que lo habitual	No, en absoluto	No, en absoluto	No, en absoluto	No, en absoluto	No, en absoluto	Igual que lo habitual	Igual que lo habitual	Igual que lo habitual	Igual que lo habitual	Igual de útil que lo habitual	Igual que lo habitual	Igual que lo habitual	No, en absoluto	No, en absoluto	No, en absoluto	Claramente, no	No, en absoluto	No, en absoluto	Claramente, no	1	0	2	3	3	3	2	2	3	1	1	2	3
No realizo guardias.	Auxiliar de enfermería	Hombre	56	Casado/a	No	No personas a cargo	No		Peor que lo habitual	Bastante más que lo habitual	Bastante más que lo habitual	No, en absoluto	No, en absoluto	No, en absoluto	No, en absoluto	No más que lo habitual	No, en absoluto	No más que lo habitual	Bastante más que lo habitual	No, en absoluto	No más que lo habitual	No más que lo habitual	Igual que lo habitual	Igual que lo habitual	Igual que lo habitual	Más satisfecho	Más útil que lo habitual	Más que lo habitual	Igual que lo habitual	No, en absoluto	No, en absoluto	No, en absoluto	Claramente, no	No, en absoluto	No, en absoluto	Claramente, no	1	0	1	4	4	3	3	1	3	2	1	1	3
No realizo guardias.	Enfermero/a	Hombre	26	Soltero/a	No	No personas a cargo	No		Peor que lo habitual	Bastante más que lo habitual	Mucho más que lo habitual	No, en absoluto	Mucho más que lo habitual	Bastante más que lo habitual	No, en absoluto	Mucho más que lo habitual	Mucho más que lo habitual	Mucho más que lo habitual	Mucho más que lo habitual	No, en absoluto	Bastante más que lo habitual	Mucho más que lo habitual	Igual que lo habitual	Igual que lo habitual	Peor que lo habitual	Menos satisfecho que lo habitual	Menos útil que lo habitual	Igual que lo habitual	Mucho menos que lo habitual	No, en absoluto	No, en absoluto	No, en absoluto	Claramente, no	No, en absoluto	No, en absoluto	Claramente, no	1	3	4	1	2	1	3	1	2	0	3	4	2
No realizo guardias.	Enfermero/a	Hombre	33	Soltero/a	No	No personas a cargo	No		Peor que lo habitual	Bastante más que lo habitual	Bastante más que lo habitual	No más que lo habitual	Bastante más que lo habitual	Bastante más que lo habitual	No más que lo habitual	Bastante más que lo habitual	Bastante más que lo habitual	Bastante más que lo habitual	Mucho más que lo habitual	No más que lo habitual	Mucho más que lo habitual	Bastante más que lo habitual	Más activo que lo habitual	Peor que lo habitual	Igual que lo habitual	Igual que lo habitual	Más útil que lo habitual	Más que lo habitual	Menos que lo habitual	No más de lo habitual	No, en absoluto	No, en absoluto	Claramente, no	Bastante más que lo habitual	No, en absoluto	Claramente, no	3	3	3	3	3	2	2	3	3	2	3	3	2
No realizo guardias.	Auxiliar de enfermería	Mujer	44	Casado/a	No	Niños	No		Igual que lo habitual	Bastante más que lo habitual	Mucho más que lo habitual	No, en absoluto	No más que lo habitual	No más que lo habitual	No, en absoluto	Mucho más que lo habitual	Mucho más que lo habitual	No más que lo habitual	No más que lo habitual	No, en absoluto	No más que lo habitual	No, en absoluto	Mucho menos que lo habitual	Peor que lo habitual	Igual que lo habitual	Más satisfecho	Más útil que lo habitual	Más que lo habitual	Mucho menos que lo habitual	No, en absoluto	No, en absoluto	No, en absoluto	Claramente, no	No más de lo habitual	No, en absoluto	Claramente, no	4	3	2	2	2	2	2	2		2		4
No realizo guardias.	Enfermero/a	Mujer	50	Casado/a	No	Niños	No		Mucho peor que lo habitual	Mucho más que lo habitual	Mucho más que lo habitual	Bastante más que lo habitual	Mucho más que lo habitual	Bastante más que lo habitual	Bastante más que lo habitual	Mucho más que lo habitual	Mucho más que lo habitual	Bastante más que lo habitual	Bastante más que lo habitual	No más que lo habitual	No más que lo habitual	Bastante más que lo habitual	Bastante menos que lo habitual	Mucho más tiempo que lo habitual	Peor que lo habitual	Mucho menos satisfecho	Más útil que lo habitual	Mucho menos que lo habitual	Mucho menos que lo habitual	No, en absoluto	No, en absoluto	No, en absoluto	Claramente, no	Bastante más que lo habitual	No, en absoluto	Claramente, no	4	3	4	2	3	2	2	2	2	1	4	3	1
No realizo guardias.	Médico/a Adjunto/a	Hombre	53	Casado/a	No	Niños	No		Igual que lo habitual	No, en absoluto	No, en absoluto	No, en absoluto	No más que lo habitual	No, en absoluto	No, en absoluto	No más que lo habitual	No más que lo habitual	Bastante más que lo habitual	Bastante más que lo habitual	Bastante más que lo habitual	No más que lo habitual	Bastante más que lo habitual	Igual que lo habitual	Igual que lo habitual	Igual que lo habitual	Menos satisfecho que lo habitual	Igual de útil que lo habitual	Menos que lo habitual	Menos que lo habitual	No, en absoluto	No, en absoluto	No, en absoluto	Claramente, no	No, en absoluto	No, en absoluto	Claramente, no	1	1	2	3	3	3	3	1	3	2	2	1	3
Otros	Médico/a Adjunto/a	Mujer	33	Soltero/a	No	No personas a cargo	No		Mucho peor que lo habitual	Bastante más que lo habitual	Bastante más que lo habitual	No, en absoluto	No, en absoluto	No, en absoluto	No, en absoluto	Bastante más que lo habitual	Bastante más que lo habitual	Bastante más que lo habitual	Bastante más que lo habitual	No, en absoluto	Bastante más que lo habitual	Bastante más que lo habitual	Igual que lo habitual	Igual que lo habitual	Igual que lo habitual	Más satisfecho	Más útil que lo habitual	Igual que lo habitual	Igual que lo habitual	No, en absoluto	No, en absoluto	No, en absoluto	Claramente, no	No, en absoluto	No, en absoluto	Claramente, no	1	0	2	3	3	3	4	3	3	2	1	1	3
No realizo guardias.	Otros	Mujer	40	Soltero/a	No	No personas a cargo	No		Peor que lo habitual	Bastante más que lo habitual	Bastante más que lo habitual	Bastante más que lo habitual	Mucho más que lo habitual	Mucho más que lo habitual	No más que lo habitual	Mucho más que lo habitual	Mucho más que lo habitual	Mucho más que lo habitual	Mucho más que lo habitual	Mucho más que lo habitual	Mucho más que lo habitual	Mucho más que lo habitual	Bastante menos que lo habitual	Peor que lo habitual	Peor que lo habitual	Menos satisfecho que lo habitual	Igual de útil que lo habitual	Igual que lo habitual	Mucho menos que lo habitual	No más de lo habitual	No más de lo habitual	No más de lo habitual	Me parece que no	Bastante más que lo habitual	No más de lo habitual	Me parece que no	4	4	4	3	3	3	1	3	2	1	3	4	1
Otros	Enfermero/a	Mujer	49	Divorciado/a	No	Niños	No		Peor que lo habitual	Bastante más que lo habitual	Mucho más que lo habitual	Bastante más que lo habitual	Mucho más que lo habitual	Mucho más que lo habitual	No más que lo habitual	Mucho más que lo habitual	Mucho más que lo habitual	Mucho más que lo habitual	Mucho más que lo habitual	No, en absoluto	Bastante más que lo habitual	Mucho más que lo habitual	Mucho menos que lo habitual	Mucho más tiempo que lo habitual	Igual que lo habitual	Menos satisfecho que lo habitual	Más útil que lo habitual	Más que lo habitual	Mucho menos que lo habitual	No, en absoluto	Mucho más que lo habitual	No, en absoluto	Claramente, no	Mucho más que lo habitual	No, en absoluto	Claramente, no	4	4	4	1	2	0	0	1	1	1	2	1	0
No realizo guardias.	Médico/a Adjunto/a	Mujer	46	Soltero/a	Sí	No personas a cargo	No		Peor que lo habitual	No más que lo habitual	No más que lo habitual	No más que lo habitual	No más que lo habitual	No más que lo habitual	No, en absoluto	Bastante más que lo habitual	No más que lo habitual	Bastante más que lo habitual	Bastante más que lo habitual	No, en absoluto	Bastante más que lo habitual	Bastante más que lo habitual	Igual que lo habitual	Peor que lo habitual	Peor que lo habitual	Igual que lo habitual	Más útil que lo habitual	Igual que lo habitual	Igual que lo habitual	No, en absoluto	No, en absoluto	No, en absoluto	Claramente, no	No, en absoluto	No, en absoluto	Claramente, no	4	4	3	3	2	2	1	4	3	2	2	4	2
No realizo guardias.	Celador/a	Mujer	59	Soltero/a	No	No personas a cargo	No		Peor que lo habitual	Bastante más que lo habitual	Bastante más que lo habitual	Bastante más que lo habitual	No más que lo habitual	Bastante más que lo habitual	No más que lo habitual	No más que lo habitual	Bastante más que lo habitual	Bastante más que lo habitual	No más que lo habitual	No, en absoluto	No más que lo habitual	No más que lo habitual	Bastante menos que lo habitual	Igual que lo habitual	Igual que lo habitual	Igual que lo habitual	Igual de útil que lo habitual	Igual que lo habitual	Menos que lo habitual	No, en absoluto	No, en absoluto	No, en absoluto	Claramente, no	No más de lo habitual	No, en absoluto	Claramente, no	1	1	2	3	3	3	2	1	4	3	2	3	2
Otros	Médico/a Adjunto/a	Hombre	51	Casado/a	No	Niños	No		Igual que lo habitual	No, en absoluto	No, en absoluto	No, en absoluto	No más que lo habitual	No, en absoluto	No, en absoluto	No más que lo habitual	No más que lo habitual	No, en absoluto	No, en absoluto	No, en absoluto	No, en absoluto	No, en absoluto	Igual que lo habitual	Igual que lo habitual	Igual que lo habitual	Más satisfecho	Igual de útil que lo habitual	Igual que lo habitual	Igual que lo habitual	No, en absoluto	No, en absoluto	No, en absoluto	Claramente, no	No, en absoluto	No, en absoluto	Claramente, no	2	1	1	3	3	3	3	1	2	4	1	2	3
Medicina	Médico/a Adjunto/a	Mujer	33	Casado/a	No	No personas a cargo	No		Peor que lo habitual	No más que lo habitual	Bastante más que lo habitual	Bastante más que lo habitual	Bastante más que lo habitual	Bastante más que lo habitual	Bastante más que lo habitual	No, en absoluto	No, en absoluto	Bastante más que lo habitual	Bastante más que lo habitual	Bastante más que lo habitual	Bastante más que lo habitual	Bastante más que lo habitual	Igual que lo habitual	Igual que lo habitual	Peor que lo habitual	Menos satisfecho que lo habitual	Igual de útil que lo habitual	Igual que lo habitual	Igual que lo habitual	No, en absoluto	No, en absoluto	No, en absoluto	Claramente, no	Bastante más que lo habitual	No, en absoluto	Claramente, no	2	1	2	3	3	3	2	1	3	2	2	2	3
Medicina	Médico/a Adjunto/a	Mujer	33	Soltero/a	No	Ancianos	Sí		Mucho peor que lo habitual	Mucho más que lo habitual	Mucho más que lo habitual	Mucho más que lo habitual	Bastante más que lo habitual	Bastante más que lo habitual	Mucho más que lo habitual	Mucho más que lo habitual	Bastante más que lo habitual	Mucho más que lo habitual	Mucho más que lo habitual	Bastante más que lo habitual	Mucho más que lo habitual	Mucho más que lo habitual	Bastante menos que lo habitual	Peor que lo habitual	Peor que lo habitual	Igual que lo habitual	Mucho menos útil que lo habitual	Igual que lo habitual	Mucho menos que lo habitual	No más de lo habitual	Bastante más que lo habitual	No, en absoluto	Claramente, no	No, en absoluto	No, en absoluto	Claramente, no	4	2	4	3	3	4	0	3	2	1	3	3	2
No realizo guardias.	Otros	Mujer	51	Casado/a	No	Ancianos	No		Mucho peor que lo habitual	Mucho más que lo habitual	Mucho más que lo habitual	Mucho más que lo habitual	Mucho más que lo habitual	Mucho más que lo habitual	Mucho más que lo habitual	Mucho más que lo habitual	Mucho más que lo habitual	Mucho más que lo habitual	Mucho más que lo habitual	Mucho más que lo habitual	Mucho más que lo habitual	Mucho más que lo habitual	Mucho menos que lo habitual	Mucho más tiempo que lo habitual	Mucho peor que lo habitual	Mucho menos satisfecho	Mucho menos útil que lo habitual	Menos que lo habitual	Mucho menos que lo habitual	No, en absoluto	No, en absoluto	No, en absoluto	Claramente, no	No, en absoluto	No, en absoluto	Claramente, no	4	2	4	2	2	2	1	1	3	4	4	1	4
No realizo guardias.	Enfermero/a	Mujer	37	Soltero/a	No	No personas a cargo	No		Igual que lo habitual	No, en absoluto	Bastante más que lo habitual	No, en absoluto	Bastante más que lo habitual	Bastante más que lo habitual	No, en absoluto	Bastante más que lo habitual	Bastante más que lo habitual	Bastante más que lo habitual	Bastante más que lo habitual	Bastante más que lo habitual	Bastante más que lo habitual	Bastante más que lo habitual	Más activo que lo habitual	Igual que lo habitual	Mejor que lo habitual	Más satisfecho	Más útil que lo habitual	Más que lo habitual	Más que lo habitual	No, en absoluto	No, en absoluto	No, en absoluto	Claramente, no	No, en absoluto	No, en absoluto	Claramente, no	4	0	4	4	4	4	4	0	4	4	4	0	4
No realizo guardias.	Otros	Mujer	35	Soltero/a	Sí	No personas a cargo	No		Peor que lo habitual	Bastante más que lo habitual	Bastante más que lo habitual	Bastante más que lo habitual	Mucho más que lo habitual	Mucho más que lo habitual	Bastante más que lo habitual	No más que lo habitual	No más que lo habitual	No más que lo habitual	No, en absoluto	No, en absoluto	No más que lo habitual	No, en absoluto	Más activo que lo habitual	Peor que lo habitual	Peor que lo habitual	Menos satisfecho que lo habitual	Más útil que lo habitual	Igual que lo habitual	Mucho menos que lo habitual	No, en absoluto	No, en absoluto	No, en absoluto	Claramente, no	No, en absoluto	No, en absoluto	Claramente, no	2	1	3	2	3	3	3	1	3	2	1	3	2
Medicina	Celador/a	Mujer	54	Casado/a	No	No personas a cargo	No		Igual que lo habitual	No más que lo habitual	No más que lo habitual	No más que lo habitual	Bastante más que lo habitual	Bastante más que lo habitual	Bastante más que lo habitual	Bastante más que lo habitual	Bastante más que lo habitual	No más que lo habitual	Bastante más que lo habitual	No, en absoluto	No más que lo habitual	Bastante más que lo habitual	Igual que lo habitual	Igual que lo habitual	Igual que lo habitual	Más satisfecho	Más útil que lo habitual	Más que lo habitual	Igual que lo habitual	No, en absoluto	No, en absoluto	No, en absoluto	Claramente, no	No más de lo habitual	No, en absoluto	Claramente, no	2	2	3	2	3	2	3	3	3	3	2	1	3
Medicina	Enfermero/a	Mujer	57	Casado/a	No	No personas a cargo	No		Igual que lo habitual	No, en absoluto	No más que lo habitual	No, en absoluto	No más que lo habitual	No más que lo habitual	No, en absoluto	No más que lo habitual	Bastante más que lo habitual	No más que lo habitual	No más que lo habitual	No más que lo habitual	No más que lo habitual	No más que lo habitual	Igual que lo habitual	Igual que lo habitual	Igual que lo habitual	Igual que lo habitual	Igual de útil que lo habitual	Igual que lo habitual	Igual que lo habitual	No, en absoluto	No, en absoluto	No, en absoluto	Claramente, no	No, en absoluto	No, en absoluto	Claramente, no	2	1	2	1	1	1	1	1	2	2	2	2	2
No realizo guardias.	Auxiliar de enfermería	Mujer	47	Casado/a	No	Niños	No		Peor que lo habitual	Bastante más que lo habitual	Bastante más que lo habitual	No más que lo habitual	Mucho más que lo habitual	Mucho más que lo habitual	No más que lo habitual	No más que lo habitual	No más que lo habitual	Mucho más que lo habitual	Mucho más que lo habitual	No más que lo habitual	No más que lo habitual	No más que lo habitual	Igual que lo habitual	Igual que lo habitual	Igual que lo habitual	Más satisfecho	Igual de útil que lo habitual	Más que lo habitual	Igual que lo habitual	No, en absoluto	No, en absoluto	No, en absoluto	Claramente, no	No, en absoluto	No, en absoluto	Claramente, no	2	1	3	4	4	4	3	2	3	3	1	1	3
No realizo guardias.	Auxiliar de enfermería	Mujer	49	Casado/a	No	Niños	No		Peor que lo habitual	Bastante más que lo habitual	Bastante más que lo habitual	No más que lo habitual	Bastante más que lo habitual	Bastante más que lo habitual	No más que lo habitual	Bastante más que lo habitual	Bastante más que lo habitual	Bastante más que lo habitual	Bastante más que lo habitual	No, en absoluto	No más que lo habitual	Bastante más que lo habitual	Bastante menos que lo habitual	Igual que lo habitual	Igual que lo habitual	Igual que lo habitual	Igual de útil que lo habitual	Igual que lo habitual	Menos que lo habitual	No, en absoluto	No, en absoluto	No, en absoluto	Claramente, no	No más de lo habitual	No, en absoluto	Claramente, no	2	2	3	2	2	2	2	1	2	1	2	2	1
No realizo guardias.	Enfermero/a	Mujer	32	Casado/a	No	No personas a cargo	No		Igual que lo habitual	Bastante más que lo habitual	Bastante más que lo habitual	Bastante más que lo habitual	Bastante más que lo habitual	Mucho más que lo habitual	No más que lo habitual	Bastante más que lo habitual	Mucho más que lo habitual	Bastante más que lo habitual	Mucho más que lo habitual	No, en absoluto	Bastante más que lo habitual	Bastante más que lo habitual	Más activo que lo habitual	Mucho más tiempo que lo habitual	Peor que lo habitual	Menos satisfecho que lo habitual	Igual de útil que lo habitual	Igual que lo habitual	Mucho menos que lo habitual	No, en absoluto	Bastante más que lo habitual	Bastante más que lo habitual	Se me ha cruzado por la mente	Bastante más que lo habitual	No, en absoluto	Me parece que no	2	4	4	3	1	1	2	3	2	3	4	4	2
No realizo guardias.	Enfermero/a	Mujer	50	Casado/a	Sí	Niños	No		Mucho peor que lo habitual	Bastante más que lo habitual	Bastante más que lo habitual	Bastante más que lo habitual	Mucho más que lo habitual	Bastante más que lo habitual	Mucho más que lo habitual	Mucho más que lo habitual	Mucho más que lo habitual	Mucho más que lo habitual	Mucho más que lo habitual	No más que lo habitual	Bastante más que lo habitual	Bastante más que lo habitual	Bastante menos que lo habitual	Peor que lo habitual	Peor que lo habitual	Mucho menos satisfecho	Mucho menos útil que lo habitual	Menos que lo habitual	Mucho menos que lo habitual	No, en absoluto	No, en absoluto	No, en absoluto	Claramente, no	Bastante más que lo habitual	No, en absoluto	Claramente, no	3	3	3	3	2	1	2	4	2	1	3	4	2
No realizo guardias.	Celador/a	Hombre	55	Divorciado/a	No	No personas a cargo	No		Peor que lo habitual	Bastante más que lo habitual	Bastante más que lo habitual	Bastante más que lo habitual	No más que lo habitual	No, en absoluto	Bastante más que lo habitual	Bastante más que lo habitual	Bastante más que lo habitual	Bastante más que lo habitual	Bastante más que lo habitual	No, en absoluto	Bastante más que lo habitual	Bastante más que lo habitual	Igual que lo habitual	Igual que lo habitual	Igual que lo habitual	Igual que lo habitual	Igual de útil que lo habitual	Igual que lo habitual	Mucho menos que lo habitual	No, en absoluto	Bastante más que lo habitual	Bastante más que lo habitual	Claramente, no	No más de lo habitual	No, en absoluto	Claramente, no	4	3	4	2	2	2	2	3	2	2	4	2	2
No realizo guardias.	Auxiliar de enfermería	Mujer	60	Casado/a	No	Otros	No		Peor que lo habitual	Bastante más que lo habitual	Bastante más que lo habitual	Bastante más que lo habitual	No más que lo habitual	No, en absoluto	No, en absoluto	Bastante más que lo habitual	Bastante más que lo habitual	Bastante más que lo habitual	Bastante más que lo habitual	No, en absoluto	Bastante más que lo habitual	Bastante más que lo habitual	Más activo que lo habitual	Igual que lo habitual	Igual que lo habitual	Menos satisfecho que lo habitual	Igual de útil que lo habitual	Igual que lo habitual	Menos que lo habitual	No más de lo habitual	No más de lo habitual	No más de lo habitual	Claramente, no	Bastante más que lo habitual	No, en absoluto	Claramente, no	1	2	4	1	2	2	1	4	3	1	4	3	2
Otros	Otros	Mujer	47	Casado/a	No	Niños	No		Igual que lo habitual	No más que lo habitual	Bastante más que lo habitual	No más que lo habitual	No más que lo habitual	No más que lo habitual	No, en absoluto	Mucho más que lo habitual	Mucho más que lo habitual	Mucho más que lo habitual	Mucho más que lo habitual	No más que lo habitual	Bastante más que lo habitual	Bastante más que lo habitual	Igual que lo habitual	Igual que lo habitual	Igual que lo habitual	Igual que lo habitual	Igual de útil que lo habitual	Igual que lo habitual	Menos que lo habitual	No más de lo habitual	Bastante más que lo habitual	No, en absoluto	Claramente, no	Bastante más que lo habitual	No, en absoluto	Claramente, no	4	2	3	3	2	3	2	2	2	1	4	3	2
No realizo guardias.	Otros	Mujer	32	Soltero/a	Sí	No personas a cargo	No		Peor que lo habitual	Bastante más que lo habitual	Bastante más que lo habitual	Bastante más que lo habitual	Bastante más que lo habitual	Bastante más que lo habitual	No más que lo habitual	Bastante más que lo habitual	Bastante más que lo habitual	Bastante más que lo habitual	Bastante más que lo habitual	Bastante más que lo habitual	Bastante más que lo habitual	Bastante más que lo habitual	Bastante menos que lo habitual	Peor que lo habitual	Igual que lo habitual	Igual que lo habitual	Igual de útil que lo habitual	Igual que lo habitual	Menos que lo habitual	Bastante más que lo habitual	Bastante más que lo habitual	No más de lo habitual	Me parece que no	Bastante más que lo habitual	No, en absoluto	Claramente, no	3	3	4	2	2	3	2	3	2	2	3	3	2
Otros	Médico/a Residente	Mujer	28	Soltero/a	No	No personas a cargo	No		Peor que lo habitual	Bastante más que lo habitual	Bastante más que lo habitual	No más que lo habitual	No, en absoluto	No más que lo habitual	No, en absoluto	Bastante más que lo habitual	Bastante más que lo habitual	Bastante más que lo habitual	Bastante más que lo habitual	No más que lo habitual	Bastante más que lo habitual	No más que lo habitual	Igual que lo habitual	Peor que lo habitual	Igual que lo habitual	Igual que lo habitual	Más útil que lo habitual	Más que lo habitual	Más que lo habitual	No, en absoluto	No, en absoluto	No, en absoluto	Claramente, no	No, en absoluto	No, en absoluto	Claramente, no	3	1	2	2	2	2	1	2	2	2	2	2	2
No realizo guardias.	Auxiliar de enfermería	Mujer	57	Casado/a	No	No personas a cargo	No		Igual que lo habitual	No más que lo habitual	No más que lo habitual	No más que lo habitual	Bastante más que lo habitual	Bastante más que lo habitual	No, en absoluto	Bastante más que lo habitual	Bastante más que lo habitual	Bastante más que lo habitual	Bastante más que lo habitual	Bastante más que lo habitual	No más que lo habitual	No más que lo habitual	Bastante menos que lo habitual	Peor que lo habitual	Igual que lo habitual	Igual que lo habitual	Igual de útil que lo habitual	Igual que lo habitual	Menos que lo habitual	No, en absoluto	No, en absoluto	No, en absoluto	Claramente, no	No, en absoluto	No, en absoluto	Claramente, no	3	0	3	3	3	3	2	2	2	1	3	2	3
No realizo guardias.	Enfermero/a	Mujer		Casado/a	No	Niños	No		Mucho peor que lo habitual	Mucho más que lo habitual	Mucho más que lo habitual	Bastante más que lo habitual	Bastante más que lo habitual	Bastante más que lo habitual	Bastante más que lo habitual	Mucho más que lo habitual	Mucho más que lo habitual	Mucho más que lo habitual	Mucho más que lo habitual	Mucho más que lo habitual	Mucho más que lo habitual	Mucho más que lo habitual	Mucho menos que lo habitual	Mucho más tiempo que lo habitual	Peor que lo habitual	Menos satisfecho que lo habitual	Más útil que lo habitual	Menos que lo habitual	Mucho menos que lo habitual	Mucho más que lo habitual	Mucho más que lo habitual	No, en absoluto	Claramente, no	Bastante más que lo habitual	No, en absoluto	Claramente, no	4	4	4	2	3	2	1	1	2	0	1	4	1
No realizo guardias.	Enfermero/a	Mujer	50	Casado/a	Sí	Niños	No		Mucho peor que lo habitual	Bastante más que lo habitual	Bastante más que lo habitual	Bastante más que lo habitual	Mucho más que lo habitual	Bastante más que lo habitual	Mucho más que lo habitual	Mucho más que lo habitual	Mucho más que lo habitual	Mucho más que lo habitual	Mucho más que lo habitual	No más que lo habitual	Bastante más que lo habitual	Bastante más que lo habitual	Bastante menos que lo habitual	Peor que lo habitual	Peor que lo habitual	Mucho menos satisfecho	Mucho menos útil que lo habitual	Menos que lo habitual	Mucho menos que lo habitual	No, en absoluto	No, en absoluto	No, en absoluto	Claramente, no	Bastante más que lo habitual	No, en absoluto	Claramente, no	3	3	3	3	2	1	2	4	2	1	3	4	2
Ambos	Enfermero/a	Mujer	46	Casado/a	No	Niños	No		Igual que lo habitual	Bastante más que lo habitual	No, en absoluto	No, en absoluto	Bastante más que lo habitual	Bastante más que lo habitual	Bastante más que lo habitual	No más que lo habitual	No más que lo habitual	No más que lo habitual	No más que lo habitual	No más que lo habitual	No, en absoluto	No más que lo habitual	Igual que lo habitual	Igual que lo habitual	Igual que lo habitual	Igual que lo habitual	Igual de útil que lo habitual	Igual que lo habitual	Igual que lo habitual	No, en absoluto	No, en absoluto	No, en absoluto	Claramente, no	No más de lo habitual	No, en absoluto	Claramente, no	2	3	2	2	2	3	2	2	2	2	2	2	2
No realizo guardias.	Enfermero/a	Mujer	38	Casado/a	No	Niños	No		Peor que lo habitual	Bastante más que lo habitual	Bastante más que lo habitual	Bastante más que lo habitual	Bastante más que lo habitual	No más que lo habitual	No más que lo habitual	Bastante más que lo habitual	Bastante más que lo habitual	Bastante más que lo habitual	Bastante más que lo habitual	Bastante más que lo habitual	Bastante más que lo habitual	Bastante más que lo habitual	Más activo que lo habitual	Peor que lo habitual	Igual que lo habitual	Menos satisfecho que lo habitual	Más útil que lo habitual	Menos que lo habitual	Menos que lo habitual	No, en absoluto	No, en absoluto	No más de lo habitual	Claramente, no	No más de lo habitual	No, en absoluto	Claramente, no	2	2	3	2	2	2	2	2	2	2	2	3	2
No realizo guardias.	Auxiliar de enfermería	Mujer	53	Casado/a	No	No personas a cargo	No		Peor que lo habitual	Bastante más que lo habitual	Mucho más que lo habitual	No más que lo habitual	Bastante más que lo habitual	Bastante más que lo habitual	Bastante más que lo habitual	Mucho más que lo habitual	Mucho más que lo habitual	Mucho más que lo habitual	Mucho más que lo habitual	No más que lo habitual	Bastante más que lo habitual	Mucho más que lo habitual	Mucho menos que lo habitual	Mucho más tiempo que lo habitual	Mejor que lo habitual	Más satisfecho	Más útil que lo habitual	Más que lo habitual	Mucho menos que lo habitual	No, en absoluto	Bastante más que lo habitual	No, en absoluto	Claramente, no	Bastante más que lo habitual	No, en absoluto	Claramente, no	3	2	4	2	4	3	3	2	2	2	4	3	1
No realizo guardias.	Enfermero/a	Mujer	23	Soltero/a	No	No personas a cargo	No		Igual que lo habitual	No, en absoluto	Bastante más que lo habitual	Bastante más que lo habitual	Mucho más que lo habitual	Mucho más que lo habitual	Mucho más que lo habitual	Bastante más que lo habitual	Bastante más que lo habitual	No más que lo habitual	Bastante más que lo habitual	Bastante más que lo habitual	Bastante más que lo habitual	Bastante más que lo habitual	Igual que lo habitual	Igual que lo habitual	Igual que lo habitual	Igual que lo habitual	Más útil que lo habitual	Más que lo habitual	Menos que lo habitual	No más de lo habitual	No más de lo habitual	Bastante más que lo habitual	Claramente, no	No, en absoluto	No, en absoluto	Claramente, no	1	2	3	0	1	1	0	2	4	2	3	3	3
No realizo guardias.	Enfermero/a	Mujer	51	Soltero/a	No	No personas a cargo	No		Igual que lo habitual	No más que lo habitual	No más que lo habitual	No más que lo habitual	No más que lo habitual	No, en absoluto	No, en absoluto	No más que lo habitual	No más que lo habitual	No, en absoluto	No, en absoluto	No, en absoluto	No, en absoluto	No, en absoluto	Igual que lo habitual	Igual que lo habitual	Igual que lo habitual	Igual que lo habitual	Igual de útil que lo habitual	Menos que lo habitual	Igual que lo habitual	No, en absoluto	No, en absoluto	No, en absoluto	Claramente, no	No, en absoluto	No, en absoluto	Claramente, no	2	0	2	2	2	3	2	0	2			3	3
Otros	Médico/a Adjunto/a	Hombre	37	Soltero/a	No	No personas a cargo	No		Peor que lo habitual	No más que lo habitual	Bastante más que lo habitual	No, en absoluto	Bastante más que lo habitual	No, en absoluto	No, en absoluto	Bastante más que lo habitual	Mucho más que lo habitual	Bastante más que lo habitual	No más que lo habitual	No, en absoluto	Bastante más que lo habitual	No, en absoluto	Bastante menos que lo habitual	Peor que lo habitual	Peor que lo habitual	Menos satisfecho que lo habitual	Igual de útil que lo habitual	Igual que lo habitual	Menos que lo habitual	No más de lo habitual	No, en absoluto	No, en absoluto	Claramente, no	No, en absoluto	No, en absoluto	Claramente, no	3	1	4	4	3	3	3	2	3	1	1	1	2
Otros	Médico/a Adjunto/a	Hombre	53	Casado/a	Sí	No personas a cargo	No		Peor que lo habitual	Bastante más que lo habitual	Bastante más que lo habitual	No, en absoluto	No, en absoluto	Bastante más que lo habitual	No, en absoluto	Bastante más que lo habitual	No más que lo habitual	Bastante más que lo habitual	No más que lo habitual	Bastante más que lo habitual	Bastante más que lo habitual	No más que lo habitual	Bastante menos que lo habitual	Peor que lo habitual	Peor que lo habitual	Menos satisfecho que lo habitual	Más útil que lo habitual	Igual que lo habitual	Menos que lo habitual	No más de lo habitual	No más de lo habitual	No más de lo habitual	Claramente, no	No más de lo habitual	No, en absoluto	Claramente, no	3	3	4	3	3	3	2	3	2	3	3	2	2
No realizo guardias.	Médico/a Adjunto/a	Mujer	38	Casado/a	No	Niños	No		Peor que lo habitual	No, en absoluto	Bastante más que lo habitual	No más que lo habitual	No más que lo habitual	No, en absoluto	Bastante más que lo habitual	No más que lo habitual	Bastante más que lo habitual	Bastante más que lo habitual	Bastante más que lo habitual	No, en absoluto	No más que lo habitual	Bastante más que lo habitual	Más activo que lo habitual	Igual que lo habitual	Igual que lo habitual	Igual que lo habitual	Más útil que lo habitual	Igual que lo habitual	Menos que lo habitual	No, en absoluto	No, en absoluto	No, en absoluto	Se me ha cruzado por la mente	No más de lo habitual	No más de lo habitual	Se me ha cruzado por la mente	1	2	3	3	3	3	2	1	2	1	2	0	0
Otros	Médico/a Adjunto/a	Hombre	31	Soltero/a	No	No personas a cargo	No		Igual que lo habitual	No más que lo habitual	No más que lo habitual	No más que lo habitual	Bastante más que lo habitual	No más que lo habitual	No, en absoluto	No, en absoluto	No, en absoluto	No más que lo habitual	No más que lo habitual	No, en absoluto	No, en absoluto	No, en absoluto	Igual que lo habitual	Igual que lo habitual	Igual que lo habitual	Igual que lo habitual	Igual de útil que lo habitual	Igual que lo habitual	Igual que lo habitual	No, en absoluto	No, en absoluto	No, en absoluto	Claramente, no	No, en absoluto	No, en absoluto	Claramente, no	2	3	1	3	3	3	2	3	2	3	2	2	3
No realizo guardias.	Otros	Hombre	59	Casado/a		Ancianos	No		Peor que lo habitual	Mucho más que lo habitual	Mucho más que lo habitual	Bastante más que lo habitual	Mucho más que lo habitual	Mucho más que lo habitual	Bastante más que lo habitual	Mucho más que lo habitual	Mucho más que lo habitual	Mucho más que lo habitual	Mucho más que lo habitual	Bastante más que lo habitual	Mucho más que lo habitual	Mucho más que lo habitual	Bastante menos que lo habitual	Mucho más tiempo que lo habitual	Peor que lo habitual	Mucho menos satisfecho	Igual de útil que lo habitual	Igual que lo habitual	Mucho menos que lo habitual	No, en absoluto	No, en absoluto	No, en absoluto	Me parece que no	Bastante más que lo habitual	No más de lo habitual	Me parece que no	3	3	4	3		2	1	4	1	0	4	4	0
No realizo guardias.	Enfermero/a	Mujer	26	Soltero/a	No	No personas a cargo	No		Mucho peor que lo habitual	Mucho más que lo habitual	Mucho más que lo habitual	Mucho más que lo habitual	Mucho más que lo habitual	Mucho más que lo habitual	No más que lo habitual	Bastante más que lo habitual	Bastante más que lo habitual	Mucho más que lo habitual	Mucho más que lo habitual	No más que lo habitual	Mucho más que lo habitual	Mucho más que lo habitual	Igual que lo habitual	Peor que lo habitual	Peor que lo habitual	Menos satisfecho que lo habitual	Más útil que lo habitual	Menos que lo habitual	Menos que lo habitual	Bastante más que lo habitual	No más de lo habitual	No, en absoluto	Claramente, no	Bastante más que lo habitual	No, en absoluto	Claramente, no	4	1	4	2	2	2	2	3	2	1	4	3	1
No realizo guardias.	Médico/a Adjunto/a	Mujer	40	Casado/a	No	Niños	No		Igual que lo habitual	No más que lo habitual	No más que lo habitual	No más que lo habitual	No más que lo habitual	No, en absoluto	No, en absoluto	Bastante más que lo habitual	Bastante más que lo habitual	No más que lo habitual	No más que lo habitual	No, en absoluto	No, en absoluto	No, en absoluto	Igual que lo habitual	Igual que lo habitual	Igual que lo habitual	Igual que lo habitual	Igual de útil que lo habitual	Igual que lo habitual	Más que lo habitual	No, en absoluto	No, en absoluto	No, en absoluto	Claramente, no	No, en absoluto	No más de lo habitual	Me parece que no	1	2	2	2	2	2	4	4	3	2	2	2	3
No realizo guardias.	Otros	Mujer	42	Soltero/a	No	Niños	No		Peor que lo habitual	Bastante más que lo habitual	Bastante más que lo habitual	No más que lo habitual	No, en absoluto	No, en absoluto	No, en absoluto	Bastante más que lo habitual	Bastante más que lo habitual	Bastante más que lo habitual	Bastante más que lo habitual	No más que lo habitual	No más que lo habitual	No más que lo habitual	Igual que lo habitual	Igual que lo habitual	Igual que lo habitual	Igual que lo habitual	Más útil que lo habitual	Más que lo habitual	Más que lo habitual	No, en absoluto	No, en absoluto	No, en absoluto	Claramente, no	No, en absoluto	No, en absoluto	Claramente, no	0	0	2	4	4	3	4	0	4	3	0	3	4
No realizo guardias.	Otros	Mujer	52	Casado/a	Sí	No personas a cargo	No		Peor que lo habitual	No más que lo habitual	Bastante más que lo habitual	No más que lo habitual	Bastante más que lo habitual	Bastante más que lo habitual	No más que lo habitual	Bastante más que lo habitual	Bastante más que lo habitual	Bastante más que lo habitual	Bastante más que lo habitual	Bastante más que lo habitual	Bastante más que lo habitual	Bastante más que lo habitual	Mucho menos que lo habitual	Peor que lo habitual	Igual que lo habitual	Menos satisfecho que lo habitual	Más útil que lo habitual	Igual que lo habitual	Menos que lo habitual	No, en absoluto	No, en absoluto	No, en absoluto	Claramente, no	No, en absoluto	No, en absoluto	Claramente, no	4	1	4	3	3	2	2	2	3	2	4	2	2
No realizo guardias.	Médico/a Adjunto/a	Mujer	50	Casado/a	No	Niños	No		Peor que lo habitual	No más que lo habitual	No más que lo habitual	No, en absoluto	No, en absoluto	No, en absoluto	No, en absoluto	Bastante más que lo habitual	Bastante más que lo habitual	Bastante más que lo habitual	Bastante más que lo habitual	No más que lo habitual	Bastante más que lo habitual	No más que lo habitual	Igual que lo habitual	Igual que lo habitual	Peor que lo habitual	Menos satisfecho que lo habitual	Menos útil que lo habitual	Igual que lo habitual	Menos que lo habitual	No más de lo habitual	Bastante más que lo habitual	No más de lo habitual	Claramente, no	No más de lo habitual	No, en absoluto	Claramente, no	3	2	3	2	2	2	2	2	2	2	3	3	2
No realizo guardias.	Médico/a Adjunto/a	Hombre	59	Casado/a	No	Niños	Sí		Igual que lo habitual	No más que lo habitual	No más que lo habitual	No más que lo habitual	No, en absoluto	No, en absoluto	Bastante más que lo habitual	Bastante más que lo habitual	Bastante más que lo habitual	Bastante más que lo habitual	Bastante más que lo habitual	No, en absoluto	No más que lo habitual	No más que lo habitual	Más activo que lo habitual	Peor que lo habitual	Peor que lo habitual	Menos satisfecho que lo habitual	Menos útil que lo habitual	Igual que lo habitual	Más que lo habitual	No, en absoluto	No, en absoluto	No, en absoluto	Claramente, no	No, en absoluto	No, en absoluto	Claramente, no	0	0	1	3	3	3	3	3	3	3	2	1	3
No realizo guardias.	Enfermero/a	Mujer	27	Soltero/a	No	No personas a cargo	Sí		Peor que lo habitual	No más que lo habitual	Bastante más que lo habitual	No, en absoluto	Bastante más que lo habitual	Bastante más que lo habitual	No, en absoluto	Mucho más que lo habitual	Mucho más que lo habitual	Bastante más que lo habitual	Bastante más que lo habitual	No más que lo habitual	No más que lo habitual	No, en absoluto	Mucho menos que lo habitual	Igual que lo habitual	Igual que lo habitual	Más satisfecho	Igual de útil que lo habitual	Igual que lo habitual	Menos que lo habitual	No, en absoluto	No, en absoluto	No, en absoluto	Claramente, no	No, en absoluto	No, en absoluto	Claramente, no	3	2	3	3	1	1	2	2	3	1	3	3	1
No realizo guardias.	Enfermero/a	Mujer	62	Divorciado/a	No	No personas a cargo	No		Igual que lo habitual	No más que lo habitual	Bastante más que lo habitual	No más que lo habitual	Mucho más que lo habitual	Bastante más que lo habitual	No más que lo habitual	Bastante más que lo habitual		Bastante más que lo habitual	Bastante más que lo habitual	No, en absoluto	No, en absoluto	No más que lo habitual	Igual que lo habitual	Igual que lo habitual	Igual que lo habitual	Más satisfecho	Más útil que lo habitual	Más que lo habitual	Más que lo habitual	No, en absoluto	No, en absoluto	No, en absoluto	Claramente, no	No, en absoluto	No, en absoluto	Claramente, no	2	0	3	3	3	3	3	3	3	2	1	2	2
Medicina	Médico/a Adjunto/a	Mujer	33	Casado/a	No	Niños	No		Igual que lo habitual	Bastante más que lo habitual	Bastante más que lo habitual	Bastante más que lo habitual	Bastante más que lo habitual	Bastante más que lo habitual	No, en absoluto	Bastante más que lo habitual	Bastante más que lo habitual	Bastante más que lo habitual	Bastante más que lo habitual	No, en absoluto	No más que lo habitual	No más que lo habitual	Igual que lo habitual	Peor que lo habitual	Igual que lo habitual	Igual que lo habitual	Igual de útil que lo habitual	Igual que lo habitual	Igual que lo habitual	No, en absoluto	No, en absoluto	No, en absoluto	Claramente, no	No, en absoluto	No, en absoluto	Claramente, no	2	1	3	4	4	4	3	2	4	3	2	3	2
No realizo guardias.	Otros	Hombre	62	Casado/a	No	Otros	No		Igual que lo habitual	No más que lo habitual	No más que lo habitual	No más que lo habitual	No más que lo habitual	Bastante más que lo habitual	No más que lo habitual	No más que lo habitual	Bastante más que lo habitual	Bastante más que lo habitual	No más que lo habitual	No más que lo habitual	Bastante más que lo habitual	No más que lo habitual	Bastante menos que lo habitual	Mucho más tiempo que lo habitual	Peor que lo habitual	Menos satisfecho que lo habitual	Menos útil que lo habitual	Menos que lo habitual	Igual que lo habitual	No más de lo habitual	No más de lo habitual	No más de lo habitual	Claramente, no	No más de lo habitual	No, en absoluto	Claramente, no	2	2	3	2	2	2	1	2	2	1	2	1	2
No realizo guardias.	Enfermero/a	Mujer	45	Soltero/a	Sí	No personas a cargo	No		Mucho peor que lo habitual	Mucho más que lo habitual	Bastante más que lo habitual	Mucho más que lo habitual	Bastante más que lo habitual	Bastante más que lo habitual	Mucho más que lo habitual	Mucho más que lo habitual	Mucho más que lo habitual	Mucho más que lo habitual	Bastante más que lo habitual	Mucho más que lo habitual	Mucho más que lo habitual	Mucho más que lo habitual	Bastante menos que lo habitual	Peor que lo habitual	Peor que lo habitual	Menos satisfecho que lo habitual	Igual de útil que lo habitual	Menos que lo habitual	Menos que lo habitual	Bastante más que lo habitual	Bastante más que lo habitual	Bastante más que lo habitual	Me parece que no	Bastante más que lo habitual	Bastante más que lo habitual	Me parece que no	3	4	4	2	2	1	1	2	2	1	3	3	2
No realizo guardias.	Médico/a Adjunto/a	Hombre	52	Soltero/a	No	No personas a cargo	No		Peor que lo habitual	Bastante más que lo habitual	Bastante más que lo habitual	Bastante más que lo habitual	No, en absoluto	No más que lo habitual	No, en absoluto	No más que lo habitual	Bastante más que lo habitual	Bastante más que lo habitual	No más que lo habitual	Bastante más que lo habitual	Bastante más que lo habitual	No más que lo habitual	Bastante menos que lo habitual	Peor que lo habitual	Igual que lo habitual	Menos satisfecho que lo habitual	Menos útil que lo habitual	Igual que lo habitual	Menos que lo habitual	Bastante más que lo habitual	No más de lo habitual	No, en absoluto	Claramente, no	No más de lo habitual	No, en absoluto	Claramente, no	2	2	2	2	1	2	2	3	2	1	2	3	1
No realizo guardias.	Otros	Mujer	49	Casado/a	No	No personas a cargo	No		Igual que lo habitual	No más que lo habitual	No, en absoluto	No más que lo habitual	No más que lo habitual	No, en absoluto	No más que lo habitual	No más que lo habitual	No más que lo habitual	No más que lo habitual	No más que lo habitual	No, en absoluto	No, en absoluto	No más que lo habitual	Igual que lo habitual	Peor que lo habitual	Igual que lo habitual	Igual que lo habitual	Igual de útil que lo habitual	Igual que lo habitual	Igual que lo habitual	No más de lo habitual	No, en absoluto	No, en absoluto	Claramente, no	No más de lo habitual	No, en absoluto	Claramente, no	4	2	3	3	3	3	2	2	3	3	2	2	3
No realizo guardias.	Médico/a Adjunto/a	Hombre	62	Casado/a	No	No personas a cargo	No		Igual que lo habitual	No, en absoluto	No, en absoluto	No, en absoluto	No, en absoluto	No, en absoluto	No, en absoluto	No más que lo habitual	No más que lo habitual	No más que lo habitual	No, en absoluto	No, en absoluto	No, en absoluto	No, en absoluto	Igual que lo habitual	Igual que lo habitual	Igual que lo habitual	Igual que lo habitual	Igual de útil que lo habitual	Igual que lo habitual	Igual que lo habitual	No, en absoluto	No, en absoluto	No, en absoluto	Claramente, no	No, en absoluto	No, en absoluto	Claramente, no	2	1	1	3	3	3	3	1	3	2	2	1	3
No realizo guardias.	Enfermero/a	Hombre	27	Soltero/a	No	No personas a cargo	No		Igual que lo habitual	No más que lo habitual	No, en absoluto	No, en absoluto	No más que lo habitual	No, en absoluto	No, en absoluto	No, en absoluto	No, en absoluto	No más que lo habitual	No, en absoluto	No, en absoluto	No más que lo habitual	No, en absoluto	Bastante menos que lo habitual	Igual que lo habitual	Igual que lo habitual	Más satisfecho	Más útil que lo habitual	Más que lo habitual	Más que lo habitual	No, en absoluto	No, en absoluto	No, en absoluto	Claramente, no	No, en absoluto	No, en absoluto	Claramente, no	0	0	1	4	4	3	3	0	4	3	0	3	4
No realizo guardias.	Otros	Mujer	48	Casado/a	No	Niños	No		Peor que lo habitual	Bastante más que lo habitual	Bastante más que lo habitual	No más que lo habitual	Bastante más que lo habitual	Bastante más que lo habitual	No más que lo habitual	Bastante más que lo habitual	Bastante más que lo habitual	Bastante más que lo habitual	Bastante más que lo habitual	No, en absoluto	No más que lo habitual	Bastante más que lo habitual	Igual que lo habitual	Igual que lo habitual	Igual que lo habitual	Igual que lo habitual	Más útil que lo habitual	Más que lo habitual	Menos que lo habitual	No, en absoluto	No, en absoluto	No, en absoluto	Claramente, no	Bastante más que lo habitual	No, en absoluto	Claramente, no	2	2	4	2	2	3	4	3	4	3	3	3	2
Otros	Médico/a Adjunto/a	Mujer	52	Casado/a	No	Niños	Sí		Peor que lo habitual	No más que lo habitual	No más que lo habitual	Bastante más que lo habitual	Bastante más que lo habitual	Bastante más que lo habitual	Bastante más que lo habitual	No más que lo habitual	Bastante más que lo habitual	No más que lo habitual	No más que lo habitual	No más que lo habitual	No más que lo habitual	No más que lo habitual	Más activo que lo habitual	Igual que lo habitual	Igual que lo habitual	Menos satisfecho que lo habitual	Menos útil que lo habitual	Menos que lo habitual	Igual que lo habitual	No, en absoluto	No más de lo habitual	No, en absoluto	Me parece que no	No más de lo habitual	No, en absoluto	Me parece que no	3	2	2	2	3	3	3	3	3	3	2	2	2
Otros	Médico/a Adjunto/a	Hombre	50	Casado/a	No	Niños	No		Igual que lo habitual	No, en absoluto	No, en absoluto	No, en absoluto	No, en absoluto	No, en absoluto	No, en absoluto	No, en absoluto	No, en absoluto	No, en absoluto	No, en absoluto	No, en absoluto	No, en absoluto	No, en absoluto	Igual que lo habitual	Igual que lo habitual	Igual que lo habitual	Igual que lo habitual	Igual de útil que lo habitual	Igual que lo habitual	Igual que lo habitual	No, en absoluto	No, en absoluto	No, en absoluto	Claramente, no	No, en absoluto	No, en absoluto	Claramente, no	0	0	1	4	4	4	3	0	4	3	1	3	4
No realizo guardias.	Celador/a	Mujer	56	Casado/a	No	Otros	No		Peor que lo habitual	Bastante más que lo habitual	Bastante más que lo habitual	No más que lo habitual	Mucho más que lo habitual	Mucho más que lo habitual	No más que lo habitual	Bastante más que lo habitual	Bastante más que lo habitual	Mucho más que lo habitual	Mucho más que lo habitual	No, en absoluto	Mucho más que lo habitual	Mucho más que lo habitual	Más activo que lo habitual	Peor que lo habitual	Peor que lo habitual	Menos satisfecho que lo habitual	Menos útil que lo habitual	Igual que lo habitual	Igual que lo habitual	No, en absoluto	No, en absoluto	No, en absoluto	Claramente, no	Bastante más que lo habitual	No, en absoluto	Claramente, no	2	2	4	2	3	4	3	3	3	1	4	3	3
No realizo guardias.	Otros	Mujer	34	Soltero/a	No	Otros	No		Mucho peor que lo habitual	Bastante más que lo habitual	Mucho más que lo habitual	Bastante más que lo habitual	No, en absoluto	No, en absoluto	Bastante más que lo habitual	Bastante más que lo habitual	Bastante más que lo habitual	Mucho más que lo habitual	Mucho más que lo habitual	Bastante más que lo habitual	Mucho más que lo habitual	Mucho más que lo habitual	Mucho menos que lo habitual	Peor que lo habitual	Peor que lo habitual	Menos satisfecho que lo habitual	Igual de útil que lo habitual	Menos que lo habitual	Mucho menos que lo habitual	No más de lo habitual	No más de lo habitual	No, en absoluto	Claramente, no	No más de lo habitual	No, en absoluto	Claramente, no	3	4	4	2	3	1	1	1	2	0	3	4	2
No realizo guardias.	Enfermero/a	Mujer	61	Casado/a	No	No personas a cargo	No		Igual que lo habitual	No, en absoluto	No más que lo habitual	No, en absoluto	No, en absoluto	No, en absoluto	No, en absoluto	No más que lo habitual	Mucho más que lo habitual	No más que lo habitual	Bastante más que lo habitual	No más que lo habitual	No más que lo habitual	Bastante más que lo habitual	Más activo que lo habitual	Igual que lo habitual	Igual que lo habitual	Igual que lo habitual	Igual de útil que lo habitual	Igual que lo habitual	Menos que lo habitual	No, en absoluto	No, en absoluto	No, en absoluto	Claramente, no	No, en absoluto	No, en absoluto	Claramente, no	3	1	2	3	3	3	2	2	3	3	2	2	3
Otros	Médico/a Residente	Mujer	29	Soltero/a	No	No personas a cargo	No		Peor que lo habitual	No más que lo habitual	No más que lo habitual	Bastante más que lo habitual	Bastante más que lo habitual	Bastante más que lo habitual	No, en absoluto	No más que lo habitual	Mucho más que lo habitual	Bastante más que lo habitual	Bastante más que lo habitual	No, en absoluto	No, en absoluto	No, en absoluto	Igual que lo habitual	Peor que lo habitual	Igual que lo habitual	Igual que lo habitual	Igual de útil que lo habitual	Igual que lo habitual	Menos que lo habitual	No, en absoluto	No, en absoluto	No, en absoluto	Claramente, no	No más de lo habitual	No, en absoluto	Claramente, no	3	2	3	3	3	2	1	2	2	1	2	3	2
Medicina	Médico/a Adjunto/a		52	Casado/a		Niños	No		Igual que lo habitual	No más que lo habitual	No más que lo habitual	No más que lo habitual	Bastante más que lo habitual	No, en absoluto	No más que lo habitual	No, en absoluto	No, en absoluto	No más que lo habitual	No más que lo habitual	No, en absoluto	No, en absoluto	No más que lo habitual	Igual que lo habitual	Igual que lo habitual	Peor que lo habitual	Menos satisfecho que lo habitual	Más útil que lo habitual	Igual que lo habitual	Igual que lo habitual	No, en absoluto	No, en absoluto	No, en absoluto	Me parece que no	No, en absoluto	No, en absoluto	Claramente, no	2	1	2	3	3	3	3	1	3	1	2	2	1
No realizo guardias.	Enfermero/a	Mujer	61	Casado/a	No	No personas a cargo	No		Peor que lo habitual	Bastante más que lo habitual	Bastante más que lo habitual	No más que lo habitual	Bastante más que lo habitual	No, en absoluto	Bastante más que lo habitual	Bastante más que lo habitual	Mucho más que lo habitual	Bastante más que lo habitual	Bastante más que lo habitual	Bastante más que lo habitual	Bastante más que lo habitual	Bastante más que lo habitual	Bastante menos que lo habitual	Mucho más tiempo que lo habitual	Igual que lo habitual	Menos satisfecho que lo habitual	Menos útil que lo habitual	Menos que lo habitual	Menos que lo habitual	Bastante más que lo habitual	No más de lo habitual	No, en absoluto	Claramente, no	Bastante más que lo habitual	No, en absoluto	Claramente, no	3	2	4	3	2	3	2	3	2	2	2	2	2
No realizo guardias.	Otros	Mujer	32	Soltero/a	No	No personas a cargo	No		Peor que lo habitual	No más que lo habitual	Bastante más que lo habitual	No más que lo habitual	Bastante más que lo habitual	Bastante más que lo habitual	Bastante más que lo habitual	No más que lo habitual	No más que lo habitual	Bastante más que lo habitual	No, en absoluto	No, en absoluto	Bastante más que lo habitual	No, en absoluto	Mucho menos que lo habitual	Mucho más tiempo que lo habitual	Peor que lo habitual	Menos satisfecho que lo habitual	Más útil que lo habitual	Igual que lo habitual	Menos que lo habitual	No, en absoluto	No, en absoluto	No, en absoluto	Claramente, no	Bastante más que lo habitual	No, en absoluto	Claramente, no	3	2	3	2	2	2	2	4	3	3	2	4	3
Otros	Médico/a Adjunto/a	Mujer	34	Soltero/a	No	No personas a cargo	No		Igual que lo habitual	No, en absoluto	No más que lo habitual	No, en absoluto	No, en absoluto	No, en absoluto	No, en absoluto	No más que lo habitual	Bastante más que lo habitual	No más que lo habitual	No, en absoluto	No, en absoluto	No más que lo habitual	No, en absoluto	Más activo que lo habitual	Peor que lo habitual	Peor que lo habitual	Menos satisfecho que lo habitual	Igual de útil que lo habitual	Igual que lo habitual	Más que lo habitual	No, en absoluto	No, en absoluto	No, en absoluto	Claramente, no	No, en absoluto	No, en absoluto	Claramente, no	2	0	2	3	3	3	3	1	3	3	1	1	3
No realizo guardias.	Enfermero/a	Mujer	59	Viudo/a	Sí	Otros	No		Peor que lo habitual	Mucho más que lo habitual	Bastante más que lo habitual	No, en absoluto	No más que lo habitual	No, en absoluto	No, en absoluto	No más que lo habitual	No más que lo habitual	Bastante más que lo habitual	No más que lo habitual	Bastante más que lo habitual		Bastante más que lo habitual	Más activo que lo habitual	Igual que lo habitual	Peor que lo habitual	Menos satisfecho que lo habitual	Igual de útil que lo habitual	Más que lo habitual	Menos que lo habitual	No, en absoluto	No, en absoluto	No, en absoluto	Claramente, no	No, en absoluto	No, en absoluto	Claramente, no	3	1	3	4	3	3	3	3	3	2	1		4
No realizo guardias.	Enfermero/a	Mujer	55	Casado/a	No	No personas a cargo	No		Peor que lo habitual	Mucho más que lo habitual	Mucho más que lo habitual	No más que lo habitual	Bastante más que lo habitual	Bastante más que lo habitual	Bastante más que lo habitual	Mucho más que lo habitual	Mucho más que lo habitual	Mucho más que lo habitual	Mucho más que lo habitual	No, en absoluto	No más que lo habitual	Bastante más que lo habitual	Igual que lo habitual	Igual que lo habitual	Peor que lo habitual	Menos satisfecho que lo habitual	Igual de útil que lo habitual	Igual que lo habitual	Menos que lo habitual	No más de lo habitual	No, en absoluto	No, en absoluto	Claramente, no	Bastante más que lo habitual	No, en absoluto	Claramente, no	2	2	3	2	2	2	2	2	2	3	2	2	1
Otros	Médico/a Residente	Hombre	25	Soltero/a	No	No personas a cargo	No		Igual que lo habitual	No, en absoluto	No más que lo habitual	No más que lo habitual	Bastante más que lo habitual	Bastante más que lo habitual	No, en absoluto	No, en absoluto	No más que lo habitual	No más que lo habitual	No, en absoluto	No, en absoluto	No, en absoluto	No, en absoluto	Más activo que lo habitual	Igual que lo habitual	Igual que lo habitual	Igual que lo habitual	Igual de útil que lo habitual	Igual que lo habitual	Igual que lo habitual	No, en absoluto	No, en absoluto	No, en absoluto	Claramente, no	No, en absoluto	No, en absoluto	Claramente, no	0	0	2	2	3	2	3	1	2	2	1	1	2
No realizo guardias.	Enfermero/a	Mujer	42	Casado/a	No	Niños	No		Igual que lo habitual	No más que lo habitual	No más que lo habitual	No, en absoluto	No más que lo habitual	No más que lo habitual	Bastante más que lo habitual	Mucho más que lo habitual	Bastante más que lo habitual	Mucho más que lo habitual	Bastante más que lo habitual	No más que lo habitual	Bastante más que lo habitual	Bastante más que lo habitual	Más activo que lo habitual	Menos tiempo que lo habitual	Mejor que lo habitual	Más satisfecho	Más útil que lo habitual	Más que lo habitual	Menos que lo habitual	No, en absoluto	No más de lo habitual	No, en absoluto	Claramente, no	No más de lo habitual	No, en absoluto	Claramente, no	1	1	3	2	3	2	2	3	2	3	1	2	1
Otros	Médico/a Adjunto/a	Mujer	52	Divorciado/a	Sí	Niños	No		Igual que lo habitual	No, en absoluto	No más que lo habitual	No, en absoluto	Bastante más que lo habitual	Bastante más que lo habitual	No, en absoluto	No más que lo habitual	No más que lo habitual	No, en absoluto	No, en absoluto	No, en absoluto	No, en absoluto	No, en absoluto	Igual que lo habitual	Igual que lo habitual	Igual que lo habitual	Igual que lo habitual	Más útil que lo habitual	Igual que lo habitual	Igual que lo habitual	No, en absoluto	No, en absoluto	No, en absoluto	Claramente, no	No, en absoluto	No, en absoluto	Claramente, no	1	1	1	3	4	4	4	0	3	3	0	3	3
No realizo guardias.	Enfermero/a	Mujer	51	Casado/a	No	Otros	No		Peor que lo habitual	No, en absoluto	No más que lo habitual	No, en absoluto	No, en absoluto	Bastante más que lo habitual	No, en absoluto	Bastante más que lo habitual	Bastante más que lo habitual	Bastante más que lo habitual	Bastante más que lo habitual	No más que lo habitual	No más que lo habitual	No, en absoluto	Igual que lo habitual	Igual que lo habitual	Mejor que lo habitual	Más satisfecho	Igual de útil que lo habitual	Igual que lo habitual	Más que lo habitual	No, en absoluto	No, en absoluto	No, en absoluto	Claramente, no	No, en absoluto	No, en absoluto	Claramente, no	2	0	2	4	4	4	3	1	4	3	2	2	4
No realizo guardias.	Médico/a Adjunto/a	Mujer	48	Divorciado/a	No	Niños	No		Igual que lo habitual	No más que lo habitual	No más que lo habitual	No, en absoluto	Bastante más que lo habitual	Bastante más que lo habitual	No, en absoluto	Bastante más que lo habitual	No más que lo habitual	Bastante más que lo habitual	Bastante más que lo habitual	No, en absoluto	No más que lo habitual	Bastante más que lo habitual	Igual que lo habitual	Peor que lo habitual	Igual que lo habitual	Igual que lo habitual	Igual de útil que lo habitual	Igual que lo habitual	Menos que lo habitual	No más de lo habitual	No, en absoluto	No, en absoluto	Claramente, no	Bastante más que lo habitual	No, en absoluto	Claramente, no	2	3	3	2	2	3		3	2	1	3	1	2
No realizo guardias.	Enfermero/a	Mujer	55	Divorciado/a	Sí	Niños	No		Peor que lo habitual	No más que lo habitual	No más que lo habitual	No más que lo habitual	Bastante más que lo habitual	Bastante más que lo habitual	Bastante más que lo habitual	Bastante más que lo habitual	Bastante más que lo habitual	Bastante más que lo habitual	Bastante más que lo habitual	No más que lo habitual	Bastante más que lo habitual	Bastante más que lo habitual	Bastante menos que lo habitual	Peor que lo habitual	Igual que lo habitual	Menos satisfecho que lo habitual	Igual de útil que lo habitual	Menos que lo habitual	Menos que lo habitual	No, en absoluto	No, en absoluto	No, en absoluto	Claramente, no	No, en absoluto	No, en absoluto	Claramente, no	2	1	2	4	3	3	3	2	4	3	2	3	3
Otros	Médico/a Adjunto/a	Mujer	38	Casado/a	No	No personas a cargo	No		Peor que lo habitual	Bastante más que lo habitual	No más que lo habitual	No más que lo habitual	No más que lo habitual	No, en absoluto	No, en absoluto	Bastante más que lo habitual	Bastante más que lo habitual	Bastante más que lo habitual	No más que lo habitual	No, en absoluto	No, en absoluto	No, en absoluto	Igual que lo habitual	Igual que lo habitual	Igual que lo habitual	Igual que lo habitual	Menos útil que lo habitual	Igual que lo habitual	Menos que lo habitual	No, en absoluto	No, en absoluto	No, en absoluto	Claramente, no	No, en absoluto	No, en absoluto	Claramente, no	2	1	2	3	3	3	2	3	3	2	3	3	2
No realizo guardias.	Enfermero/a	Mujer	57	Casado/a	No	Niños	No		Igual que lo habitual	No más que lo habitual	No más que lo habitual	No, en absoluto	Bastante más que lo habitual	No, en absoluto	No, en absoluto	No más que lo habitual	No más que lo habitual	Bastante más que lo habitual	No más que lo habitual	Bastante más que lo habitual	No más que lo habitual	Bastante más que lo habitual	Igual que lo habitual	Igual que lo habitual	Igual que lo habitual	Menos satisfecho que lo habitual	Más útil que lo habitual	Más que lo habitual	Mucho menos que lo habitual	No, en absoluto	No, en absoluto	No, en absoluto	Claramente, no	No más de lo habitual	No, en absoluto	Claramente, no	3	2	3	2	2	3	2	2	3	3	2	2	3
No realizo guardias.	Médico/a Adjunto/a	Mujer	56	Casado/a	No	No personas a cargo	No		Igual que lo habitual	Bastante más que lo habitual	Bastante más que lo habitual	No más que lo habitual	No más que lo habitual	No más que lo habitual	No más que lo habitual	No más que lo habitual	Bastante más que lo habitual	Bastante más que lo habitual	Bastante más que lo habitual	Bastante más que lo habitual	Bastante más que lo habitual	Bastante más que lo habitual	Igual que lo habitual	Igual que lo habitual	Igual que lo habitual	Más satisfecho	Más útil que lo habitual	Más que lo habitual	Menos que lo habitual	No, en absoluto	No, en absoluto	No, en absoluto	Claramente, no	No, en absoluto	No, en absoluto	Claramente, no	3	3	2	2	3	3	3	1	3	3	3	3	3
No realizo guardias.	Celador/a	Mujer	54	Casado/a	No	Niños	No		Peor que lo habitual	Mucho más que lo habitual	Mucho más que lo habitual	Bastante más que lo habitual	No más que lo habitual	No, en absoluto	Bastante más que lo habitual	Mucho más que lo habitual	Mucho más que lo habitual	Mucho más que lo habitual	Mucho más que lo habitual	No, en absoluto	Bastante más que lo habitual	No más que lo habitual	Mucho menos que lo habitual	Mucho más tiempo que lo habitual	Mejor que lo habitual	Más satisfecho	Más útil que lo habitual	Más que lo habitual	Mucho menos que lo habitual	No, en absoluto	No, en absoluto	No, en absoluto	Claramente, no	Bastante más que lo habitual	No, en absoluto	Claramente, no	4	2	4	4	2	2	0	4	2	0	4	0	0
No realizo guardias.	Otros	Mujer	51	Casado/a	No	Otros	No		Igual que lo habitual	No más que lo habitual	No más que lo habitual	No, en absoluto	No más que lo habitual	No, en absoluto	No, en absoluto	No más que lo habitual	No más que lo habitual	No más que lo habitual	No más que lo habitual	No, en absoluto	No, en absoluto	No, en absoluto	Igual que lo habitual	Igual que lo habitual	Igual que lo habitual	Igual que lo habitual	Igual de útil que lo habitual	Igual que lo habitual	Menos que lo habitual	No, en absoluto	No, en absoluto	No, en absoluto	Claramente, no	No, en absoluto	No, en absoluto	Claramente, no	2	0	2	3	3	3	3	0	0	2	1	2	3
No realizo guardias.	Médico/a Adjunto/a	Hombre	62	Casado/a	No	Otros	No		Peor que lo habitual	No, en absoluto	No, en absoluto	Bastante más que lo habitual	No más que lo habitual	No, en absoluto	No, en absoluto	No más que lo habitual	No más que lo habitual	Bastante más que lo habitual	Bastante más que lo habitual	No, en absoluto	No, en absoluto	Bastante más que lo habitual	Igual que lo habitual	Igual que lo habitual	Igual que lo habitual	Igual que lo habitual	Igual de útil que lo habitual	Igual que lo habitual	Igual que lo habitual	No, en absoluto	No, en absoluto	No, en absoluto	Claramente, no	No, en absoluto	No, en absoluto	Claramente, no	0	1	2	2	1	1	1	1	2	2	2	1	1
No realizo guardias.	Auxiliar de enfermería	Mujer	58	Casado/a	No	No personas a cargo	No		Peor que lo habitual	Bastante más que lo habitual	Bastante más que lo habitual	No más que lo habitual	Mucho más que lo habitual	Mucho más que lo habitual	Mucho más que lo habitual	No más que lo habitual	No más que lo habitual	No más que lo habitual	No más que lo habitual	No más que lo habitual	No más que lo habitual	No más que lo habitual	Más activo que lo habitual	Peor que lo habitual	Igual que lo habitual	Menos satisfecho que lo habitual	Menos útil que lo habitual	Menos que lo habitual	Mucho menos que lo habitual	No más de lo habitual	No más de lo habitual	No más de lo habitual	Me parece que no	Mucho más que lo habitual	No más de lo habitual	Me parece que no	4	4	4	2		2	2	4	2	2	4	4	4
No realizo guardias.	Médico/a Adjunto/a	Hombre	65	Casado/a	No		No		Igual que lo habitual	No, en absoluto	No, en absoluto	No, en absoluto	No, en absoluto	No, en absoluto	No, en absoluto	No, en absoluto	No, en absoluto	No, en absoluto	No, en absoluto	No, en absoluto	No, en absoluto	No, en absoluto	Igual que lo habitual	Igual que lo habitual	Igual que lo habitual	Igual que lo habitual	Igual de útil que lo habitual	Igual que lo habitual	Igual que lo habitual	No, en absoluto	No, en absoluto	No, en absoluto	Claramente, no	No, en absoluto	No, en absoluto	Claramente, no	2	4	1	3	3	3	3	3	3	2	1	3	3
Otros	Médico/a Residente	Mujer	31	Soltero/a	No	No personas a cargo	No		Peor que lo habitual	No, en absoluto	No, en absoluto	Bastante más que lo habitual	Bastante más que lo habitual	No más que lo habitual	No, en absoluto	No más que lo habitual	No más que lo habitual	No, en absoluto	No, en absoluto	No, en absoluto	No, en absoluto	No, en absoluto	Igual que lo habitual	Igual que lo habitual	Igual que lo habitual	Igual que lo habitual	Igual de útil que lo habitual	Igual que lo habitual	Igual que lo habitual	No, en absoluto	No, en absoluto	No, en absoluto	Claramente, no	No, en absoluto	No, en absoluto	Claramente, no	3	2	2	3	3	3	2	1	3	1	2	3	3
Otros	Médico/a Residente	Mujer	27	Soltero/a	No	No personas a cargo	No		Peor que lo habitual	No más que lo habitual	No más que lo habitual	Bastante más que lo habitual	No más que lo habitual	No más que lo habitual	No, en absoluto	Mucho más que lo habitual	Mucho más que lo habitual	Bastante más que lo habitual	Bastante más que lo habitual	Bastante más que lo habitual	Bastante más que lo habitual	Bastante más que lo habitual	Igual que lo habitual	Peor que lo habitual	Peor que lo habitual	Menos satisfecho que lo habitual	Menos útil que lo habitual	Menos que lo habitual	Igual que lo habitual	No, en absoluto	No, en absoluto	No, en absoluto	Claramente, no	No más de lo habitual	No, en absoluto	Claramente, no	3	2	2	2	2	2	2	3	2	1	2	3	2
No realizo guardias.	Enfermero/a	Mujer	40	Casado/a	No	Niños	No		Mucho peor que lo habitual	Mucho más que lo habitual	Mucho más que lo habitual	Mucho más que lo habitual	Mucho más que lo habitual	Mucho más que lo habitual	No más que lo habitual	Mucho más que lo habitual	Mucho más que lo habitual	Mucho más que lo habitual	Mucho más que lo habitual	Bastante más que lo habitual	Mucho más que lo habitual	Mucho más que lo habitual	Bastante menos que lo habitual	Menos tiempo que lo habitual	Peor que lo habitual	Menos satisfecho que lo habitual	Igual de útil que lo habitual	Más que lo habitual	Mucho menos que lo habitual	No, en absoluto	No, en absoluto	No, en absoluto	Claramente, no	Mucho más que lo habitual	No, en absoluto	Claramente, no	4	4	4	1	1	2	0	4	1	0	4	4	1
No realizo guardias.	Auxiliar de enfermería	Mujer		Casado/a	No	No personas a cargo	No		Peor que lo habitual	Mucho más que lo habitual	Mucho más que lo habitual	Bastante más que lo habitual	Bastante más que lo habitual	No, en absoluto	No, en absoluto	No, en absoluto	No más que lo habitual	No, en absoluto	No más que lo habitual	No, en absoluto	No, en absoluto	No más que lo habitual	Igual que lo habitual	Igual que lo habitual	Igual que lo habitual	Igual que lo habitual	Igual de útil que lo habitual	Igual que lo habitual	Igual que lo habitual	No, en absoluto	No, en absoluto	No, en absoluto	Claramente, no	No, en absoluto	No, en absoluto	Claramente, no	2	0	2	4	4	4	3	3	3	3	2	0	4
Otros	Enfermero/a	Hombre	37	Soltero/a	No	No personas a cargo	No		Peor que lo habitual	Bastante más que lo habitual	Bastante más que lo habitual	Bastante más que lo habitual	Mucho más que lo habitual	Bastante más que lo habitual	No más que lo habitual	Mucho más que lo habitual	Mucho más que lo habitual	Bastante más que lo habitual	Bastante más que lo habitual	No más que lo habitual	Bastante más que lo habitual	No, en absoluto	Igual que lo habitual	Peor que lo habitual	Mejor que lo habitual	Más satisfecho	Igual de útil que lo habitual	Igual que lo habitual	Menos que lo habitual	No, en absoluto	No, en absoluto	No, en absoluto	Claramente, no	No, en absoluto	No, en absoluto	Claramente, no	3	1	4	3	3	4	2	2	3	2	3	4	3
No realizo guardias.	Otros	Mujer	58	Casado/a	No	No personas a cargo	No		Igual que lo habitual	No más que lo habitual	No, en absoluto	No, en absoluto	No, en absoluto	No, en absoluto	No, en absoluto	No más que lo habitual	No más que lo habitual	No, en absoluto	No, en absoluto	No, en absoluto	No, en absoluto	No más que lo habitual	Bastante menos que lo habitual	Peor que lo habitual	Igual que lo habitual	Igual que lo habitual	Más útil que lo habitual	Igual que lo habitual	Más que lo habitual	No, en absoluto	No, en absoluto	No, en absoluto	Claramente, no	No más de lo habitual	No, en absoluto	Claramente, no	3	3	3	4	4	4	4	1	4	3	0	4	4
No realizo guardias.	Otros	Mujer	45	Casado/a	No	Niños	No		Igual que lo habitual	No, en absoluto	No más que lo habitual	No, en absoluto	No, en absoluto	No, en absoluto	No, en absoluto	No, en absoluto	No, en absoluto	No más que lo habitual	No más que lo habitual	No, en absoluto	No, en absoluto	No, en absoluto	Igual que lo habitual	Igual que lo habitual	Igual que lo habitual	Igual que lo habitual	Igual de útil que lo habitual	Igual que lo habitual	Igual que lo habitual	No, en absoluto	No, en absoluto	No, en absoluto	Claramente, no	No más de lo habitual	No, en absoluto	Claramente, no	0	0	2	2	2	2	3	1	1	0	1	2	1
No realizo guardias.	Enfermero/a	Mujer	28	Soltero/a	No	No personas a cargo	Sí		Peor que lo habitual	Bastante más que lo habitual	Mucho más que lo habitual	Bastante más que lo habitual	No más que lo habitual	No más que lo habitual	Bastante más que lo habitual	Bastante más que lo habitual	No más que lo habitual	Mucho más que lo habitual	Mucho más que lo habitual	Mucho más que lo habitual	Mucho más que lo habitual	Mucho más que lo habitual	Igual que lo habitual	Igual que lo habitual	Mucho peor que lo habitual	Mucho menos satisfecho	Igual de útil que lo habitual	Igual que lo habitual	Mucho menos que lo habitual	No, en absoluto	No más de lo habitual	No más de lo habitual	Claramente, no	Bastante más que lo habitual	No, en absoluto	Claramente, no	2	3	4	3	1	3	1	3	2	1	3	2	1
Otros	Médico/a Adjunto/a	Mujer	42	Casado/a	No	Niños	No		Igual que lo habitual	No más que lo habitual	Bastante más que lo habitual	No, en absoluto	No, en absoluto	No, en absoluto	No, en absoluto	Bastante más que lo habitual	Bastante más que lo habitual	Bastante más que lo habitual	Bastante más que lo habitual	No más que lo habitual	Bastante más que lo habitual	Bastante más que lo habitual	Más activo que lo habitual	Peor que lo habitual	Igual que lo habitual	Más satisfecho	Más útil que lo habitual	Igual que lo habitual	Menos que lo habitual	No, en absoluto	No, en absoluto	No, en absoluto	Claramente, no	No, en absoluto	No, en absoluto	Claramente, no	3	1	3	3	3	3	3	2	3	3	2	2	3
No realizo guardias.	Otros	Mujer	62	Casado/a	No	No personas a cargo	No		Mucho peor que lo habitual	Mucho más que lo habitual	Mucho más que lo habitual	No más que lo habitual	Bastante más que lo habitual	Mucho más que lo habitual	Mucho más que lo habitual	Mucho más que lo habitual	Mucho más que lo habitual	Mucho más que lo habitual	Mucho más que lo habitual	Bastante más que lo habitual	Bastante más que lo habitual	Bastante más que lo habitual	Igual que lo habitual	Mucho más tiempo que lo habitual	Peor que lo habitual	Menos satisfecho que lo habitual	Igual de útil que lo habitual	Igual que lo habitual	Menos que lo habitual	No más de lo habitual	Mucho más que lo habitual	Bastante más que lo habitual	Se me ha cruzado por la mente	No más de lo habitual	No más de lo habitual	Me parece que no	4	4	4	1	4	0	0	4	0	0	4	4	1
Medicina	Médico/a Adjunto/a	Mujer	49	Casado/a	No	Niños	No		Igual que lo habitual	Bastante más que lo habitual	Bastante más que lo habitual		No, en absoluto	No, en absoluto		Bastante más que lo habitual	Bastante más que lo habitual	Bastante más que lo habitual	Bastante más que lo habitual	No, en absoluto	No, en absoluto	No más que lo habitual	Igual que lo habitual	Igual que lo habitual	Igual que lo habitual	Igual que lo habitual	Igual de útil que lo habitual	Igual que lo habitual	Igual que lo habitual	No, en absoluto	No, en absoluto	No, en absoluto	Claramente, no	No, en absoluto	No, en absoluto	Claramente, no	0	0	2	1	4	4	4	4	4	4	0	1	4
Medicina	Médico/a Adjunto/a	Mujer	46	Casado/a	No	Niños	No		Igual que lo habitual	Bastante más que lo habitual	Bastante más que lo habitual	Bastante más que lo habitual	Bastante más que lo habitual	Bastante más que lo habitual	Bastante más que lo habitual	Bastante más que lo habitual	Bastante más que lo habitual	Bastante más que lo habitual	Bastante más que lo habitual	No, en absoluto	No, en absoluto	Bastante más que lo habitual	Más activo que lo habitual	Peor que lo habitual	Igual que lo habitual	Menos satisfecho que lo habitual	Igual de útil que lo habitual	Más que lo habitual	Más que lo habitual	No, en absoluto	No, en absoluto	No, en absoluto	Claramente, no	Bastante más que lo habitual	No, en absoluto	Claramente, no	2	1	3	3	3	3	2	3	3	1	3	2	1
No realizo guardias.	Médico/a Adjunto/a	Mujer	55	Casado/a	Sí	No personas a cargo	No		Mucho peor que lo habitual	Mucho más que lo habitual	Mucho más que lo habitual	Mucho más que lo habitual	Mucho más que lo habitual	Bastante más que lo habitual	Bastante más que lo habitual	Mucho más que lo habitual	Mucho más que lo habitual	Mucho más que lo habitual	Bastante más que lo habitual	Mucho más que lo habitual	Bastante más que lo habitual	Bastante más que lo habitual	Más activo que lo habitual	Igual que lo habitual	Igual que lo habitual	Igual que lo habitual	Más útil que lo habitual	Igual que lo habitual	Mucho menos que lo habitual	No, en absoluto	Bastante más que lo habitual	No, en absoluto	Claramente, no	Bastante más que lo habitual	No, en absoluto	Claramente, no	2	2	4	3	3	1	2	3	3	2	1	0	1
No realizo guardias.	Enfermero/a	Mujer	44	Casado/a	No	Niños	Sí		Peor que lo habitual	No, en absoluto	No, en absoluto	Bastante más que lo habitual	No, en absoluto	No, en absoluto	No, en absoluto	No, en absoluto	No, en absoluto	No más que lo habitual	No más que lo habitual	No, en absoluto	No más que lo habitual	No, en absoluto	Igual que lo habitual	Igual que lo habitual	Igual que lo habitual	Igual que lo habitual	Igual de útil que lo habitual	Igual que lo habitual	Más que lo habitual	No, en absoluto	No, en absoluto	No, en absoluto	Claramente, no	No, en absoluto	No, en absoluto	Claramente, no	1	1	2	3	4	3	3	3	3	3	2	1	3
No realizo guardias.	Auxiliar de enfermería	Mujer	27	Soltero/a	No	No personas a cargo	No		Igual que lo habitual	No, en absoluto	No, en absoluto	No más que lo habitual	No, en absoluto	No más que lo habitual	No, en absoluto	No, en absoluto	No más que lo habitual	No más que lo habitual	No, en absoluto	No, en absoluto	No más que lo habitual	No más que lo habitual	Igual que lo habitual	Igual que lo habitual	Igual que lo habitual	Igual que lo habitual	Más útil que lo habitual	Igual que lo habitual	Igual que lo habitual	No, en absoluto	No, en absoluto	No, en absoluto	Claramente, no	No, en absoluto	No, en absoluto	Claramente, no	3	2	3	2	3	2	2	2	3	2	1	3	2
Otros	Médico/a Adjunto/a	Mujer	47	Soltero/a	No	Niños	No		Igual que lo habitual	No más que lo habitual	No, en absoluto	No más que lo habitual	No, en absoluto	No, en absoluto	No, en absoluto	No más que lo habitual	No más que lo habitual	Bastante más que lo habitual	No, en absoluto	No, en absoluto	No más que lo habitual	No más que lo habitual	Igual que lo habitual	Menos tiempo que lo habitual	Igual que lo habitual	Igual que lo habitual	Igual de útil que lo habitual	Igual que lo habitual	Igual que lo habitual	No, en absoluto	No, en absoluto	No, en absoluto	Claramente, no	No, en absoluto	No, en absoluto	Claramente, no	1	1	2	3	3	3	3	2	4	2	2	1	4
No realizo guardias.	Otros	Mujer	55	Soltero/a	Sí	No personas a cargo	No		Igual que lo habitual	No más que lo habitual	No más que lo habitual	No, en absoluto	No, en absoluto	No, en absoluto	No más que lo habitual	No, en absoluto	No más que lo habitual	No, en absoluto	No, en absoluto	No, en absoluto	No, en absoluto	No, en absoluto	Igual que lo habitual	Igual que lo habitual	Igual que lo habitual	Igual que lo habitual	Igual de útil que lo habitual	Igual que lo habitual	Menos que lo habitual	No, en absoluto	No, en absoluto	No, en absoluto	Claramente, no	No, en absoluto	No, en absoluto	Claramente, no	1	0	1	3	2	2	3	1	3	2	0	2	3
No realizo guardias.	Auxiliar de enfermería	Mujer	52	Casado/a	No	Niños	Sí		Peor que lo habitual	Bastante más que lo habitual	Bastante más que lo habitual	Bastante más que lo habitual	Bastante más que lo habitual	Bastante más que lo habitual	No más que lo habitual	Mucho más que lo habitual	Mucho más que lo habitual	Bastante más que lo habitual	Mucho más que lo habitual	Mucho más que lo habitual	Bastante más que lo habitual	Bastante más que lo habitual	Mucho menos que lo habitual	Mucho más tiempo que lo habitual	Peor que lo habitual	Menos satisfecho que lo habitual	Igual de útil que lo habitual	Más que lo habitual	Menos que lo habitual	No, en absoluto	No, en absoluto	No, en absoluto	Claramente, no	Bastante más que lo habitual	No, en absoluto	Claramente, no	4	4	4	1	2	1	1	4	1	0	4	3	1
Otros	Otros	Mujer	36	Soltero/a	No	No personas a cargo	No		Peor que lo habitual	No más que lo habitual	No más que lo habitual	No, en absoluto	Bastante más que lo habitual	Bastante más que lo habitual	No, en absoluto	Bastante más que lo habitual	Bastante más que lo habitual	Mucho más que lo habitual	Mucho más que lo habitual	Bastante más que lo habitual	Bastante más que lo habitual	Bastante más que lo habitual	Bastante menos que lo habitual	Mucho más tiempo que lo habitual	Mejor que lo habitual	Más satisfecho	Más útil que lo habitual	Más que lo habitual	Mucho menos que lo habitual	No, en absoluto	No, en absoluto	No, en absoluto	Claramente, no	No, en absoluto	No, en absoluto	Claramente, no	2	4	4	3	3	3	3	2	3	2	2	3	3
No realizo guardias.	Otros	Mujer	60	Casado/a	Sí	No personas a cargo	No		Peor que lo habitual	No más que lo habitual	No más que lo habitual	No más que lo habitual	No más que lo habitual	No más que lo habitual	No más que lo habitual	No más que lo habitual	No más que lo habitual	Bastante más que lo habitual	Bastante más que lo habitual	Bastante más que lo habitual	Bastante más que lo habitual	Bastante más que lo habitual	Mucho menos que lo habitual	Peor que lo habitual	Peor que lo habitual	Igual que lo habitual	Igual de útil que lo habitual	Menos que lo habitual	Mucho menos que lo habitual	No más de lo habitual	Bastante más que lo habitual	Bastante más que lo habitual	Claramente, no	Bastante más que lo habitual	No, en absoluto	Claramente, no	1	1	4	4	2	1	1	1	2	1	4	4	2
No realizo guardias.	Auxiliar de enfermería	Mujer	50	Casado/a	No	No personas a cargo	No		Igual que lo habitual	No, en absoluto	No, en absoluto	No, en absoluto	No más que lo habitual	No, en absoluto	No, en absoluto	No más que lo habitual	No, en absoluto	Bastante más que lo habitual	Bastante más que lo habitual	No, en absoluto	No, en absoluto	No más que lo habitual	Igual que lo habitual	Igual que lo habitual	Igual que lo habitual	Igual que lo habitual	Igual de útil que lo habitual	Igual que lo habitual	Igual que lo habitual	No, en absoluto	No, en absoluto	No, en absoluto	Claramente, no	No, en absoluto	No, en absoluto	Claramente, no	2	0	2	3	3	3	3	0	0	3	1	1	3
Medicina	Médico/a Residente	Hombre	26	Soltero/a	No	No personas a cargo	No		Peor que lo habitual	Bastante más que lo habitual	Bastante más que lo habitual	No, en absoluto	No más que lo habitual	No más que lo habitual	No más que lo habitual	No, en absoluto	No, en absoluto	Bastante más que lo habitual	Bastante más que lo habitual	No, en absoluto	No, en absoluto	No, en absoluto	Bastante menos que lo habitual	Igual que lo habitual	Igual que lo habitual	Igual que lo habitual	Más útil que lo habitual	Igual que lo habitual	Mucho menos que lo habitual	No, en absoluto	No, en absoluto	No, en absoluto	Claramente, no	No, en absoluto	No, en absoluto	Claramente, no	2	4	2	3	4	4	3	1	2	0	4	0	3
No realizo guardias.	Enfermero/a	Mujer	53	Casado/a	No	Niños	No		Peor que lo habitual	Bastante más que lo habitual	Bastante más que lo habitual	No más que lo habitual	Bastante más que lo habitual	Bastante más que lo habitual	No más que lo habitual	Bastante más que lo habitual	Bastante más que lo habitual	Bastante más que lo habitual	Bastante más que lo habitual	No más que lo habitual	No más que lo habitual	No más que lo habitual	Mucho menos que lo habitual	Igual que lo habitual	Igual que lo habitual	Igual que lo habitual	Más útil que lo habitual	Igual que lo habitual	Menos que lo habitual	No, en absoluto	No, en absoluto	No, en absoluto	Claramente, no	No, en absoluto	No, en absoluto	Claramente, no	2	0	3	3	3	3	3	3	3	2	1	3	3
No realizo guardias.	Otros	Mujer	54	Soltero/a	No	No personas a cargo	No		Igual que lo habitual	No, en absoluto	No, en absoluto	No, en absoluto	No, en absoluto	No, en absoluto	No, en absoluto	No, en absoluto	No más que lo habitual	No, en absoluto	No, en absoluto	No, en absoluto	No, en absoluto	No, en absoluto	Igual que lo habitual	Igual que lo habitual	Igual que lo habitual	Igual que lo habitual	Igual de útil que lo habitual	Igual que lo habitual	Menos que lo habitual	No, en absoluto	No, en absoluto	No, en absoluto	Claramente, no	No, en absoluto	No, en absoluto	Claramente, no	2	1	1	2	0	3	2	2	1	2	2	2	4
Ambos	Médico/a Adjunto/a	Hombre	35	Casado/a	No	Niños	No		Igual que lo habitual	No más que lo habitual	No más que lo habitual	No más que lo habitual	No más que lo habitual	No, en absoluto	No, en absoluto	Bastante más que lo habitual	Bastante más que lo habitual	Bastante más que lo habitual	Bastante más que lo habitual	No, en absoluto	No, en absoluto	No más que lo habitual	Bastante menos que lo habitual	Peor que lo habitual	Igual que lo habitual	Menos satisfecho que lo habitual	Igual de útil que lo habitual	Igual que lo habitual	Menos que lo habitual	No, en absoluto	No, en absoluto	No, en absoluto	Claramente, no	No, en absoluto	No, en absoluto	Claramente, no	3	0	2	3	3	4	3	3	4	2	2	2	1
Ambos	Médico/a Adjunto/a	Hombre	51	Casado/a	No	Niños	No		Igual que lo habitual	No más que lo habitual	No más que lo habitual	No, en absoluto	No, en absoluto	No, en absoluto	No, en absoluto	No más que lo habitual	No, en absoluto	No más que lo habitual	No, en absoluto	No, en absoluto	No, en absoluto	No, en absoluto	Igual que lo habitual	Igual que lo habitual	Igual que lo habitual	Igual que lo habitual	Menos útil que lo habitual	Igual que lo habitual	Más que lo habitual	No, en absoluto	No, en absoluto	No, en absoluto	Claramente, no	No, en absoluto	No, en absoluto	Claramente, no	2	1	1	4	3	3	3	4	4	4	3	3	4
No realizo guardias.	Enfermero/a	Mujer	35	Soltero/a	No	No personas a cargo	No		Peor que lo habitual	Bastante más que lo habitual	Mucho más que lo habitual	No más que lo habitual	Mucho más que lo habitual	Bastante más que lo habitual	Bastante más que lo habitual	Mucho más que lo habitual	Mucho más que lo habitual	Mucho más que lo habitual	Mucho más que lo habitual	No más que lo habitual	Bastante más que lo habitual	Bastante más que lo habitual	Bastante menos que lo habitual	Peor que lo habitual	Peor que lo habitual	Menos satisfecho que lo habitual	Menos útil que lo habitual	Menos que lo habitual	Menos que lo habitual	No, en absoluto	No, en absoluto	No, en absoluto	Claramente, no	No, en absoluto	No, en absoluto	Claramente, no	2	3	4	2	2	2	2	2	2	1	2	3	1
Otros	Médico/a Adjunto/a	Mujer		Casado/a	No	Niños	No			Bastante más que lo habitual	Bastante más que lo habitual	No, en absoluto	No, en absoluto	No, en absoluto	No más que lo habitual	Bastante más que lo habitual	No más que lo habitual	Mucho más que lo habitual	Mucho más que lo habitual	No más que lo habitual	Bastante más que lo habitual	Bastante más que lo habitual	Igual que lo habitual	Igual que lo habitual	Igual que lo habitual	Menos satisfecho que lo habitual	Igual de útil que lo habitual	Igual que lo habitual	Menos que lo habitual	No, en absoluto	No, en absoluto	No, en absoluto	Claramente, no	No más de lo habitual	No, en absoluto	Claramente, no	3	2	3	2	2	1	0	1	3	2	3	4	1
No realizo guardias.	Enfermero/a	Hombre	30	Soltero/a	No	No personas a cargo	No		Peor que lo habitual	Bastante más que lo habitual	Mucho más que lo habitual	Bastante más que lo habitual	Mucho más que lo habitual	Mucho más que lo habitual	Bastante más que lo habitual	Mucho más que lo habitual	Mucho más que lo habitual	Bastante más que lo habitual	Bastante más que lo habitual	No más que lo habitual	No más que lo habitual	Bastante más que lo habitual	Bastante menos que lo habitual	Peor que lo habitual	Igual que lo habitual	Menos satisfecho que lo habitual	Igual de útil que lo habitual	Igual que lo habitual	Menos que lo habitual	No, en absoluto	No, en absoluto	No, en absoluto	Claramente, no	No más de lo habitual	No, en absoluto	Claramente, no	2	1	3	2	1	2	1	1	1	2	4	3	2
Otros	Médico/a Residente	Mujer	27	Soltero/a	No	No personas a cargo	No		Igual que lo habitual	No más que lo habitual	No más que lo habitual	Bastante más que lo habitual	No más que lo habitual	Bastante más que lo habitual	No, en absoluto	No más que lo habitual	No más que lo habitual	Bastante más que lo habitual	Bastante más que lo habitual	Bastante más que lo habitual	Bastante más que lo habitual	Bastante más que lo habitual	Igual que lo habitual	Igual que lo habitual	Igual que lo habitual	Igual que lo habitual	Igual de útil que lo habitual	Igual que lo habitual	Igual que lo habitual	No, en absoluto	No, en absoluto	No, en absoluto	Claramente, no	Bastante más que lo habitual	No, en absoluto	Claramente, no	3	2	3	3	3	3	3	1	3	2	3	4	3
Otros	Médico/a Adjunto/a	Mujer	41	Casado/a	No	Niños	No		Mucho peor que lo habitual	Mucho más que lo habitual	Mucho más que lo habitual	Mucho más que lo habitual	Mucho más que lo habitual	Mucho más que lo habitual	Bastante más que lo habitual	Mucho más que lo habitual	Mucho más que lo habitual	Mucho más que lo habitual	Mucho más que lo habitual	Mucho más que lo habitual	Mucho más que lo habitual	Mucho más que lo habitual	Bastante menos que lo habitual	Mucho más tiempo que lo habitual	Peor que lo habitual	Menos satisfecho que lo habitual	Menos útil que lo habitual	Menos que lo habitual	Mucho menos que lo habitual	Mucho más que lo habitual	Mucho más que lo habitual	Mucho más que lo habitual	Claramente, no	Bastante más que lo habitual	No, en absoluto	Claramente, no	4	4	4	1	1	0	0	4	1	0	4	3	0
No realizo guardias.	Enfermero/a	Mujer	50	Casado/a	No	Niños	Sí		Peor que lo habitual	Bastante más que lo habitual	Bastante más que lo habitual	No más que lo habitual	Bastante más que lo habitual	Bastante más que lo habitual	No más que lo habitual	Mucho más que lo habitual	Mucho más que lo habitual	Mucho más que lo habitual	Mucho más que lo habitual	Bastante más que lo habitual	Mucho más que lo habitual	Mucho más que lo habitual	Bastante menos que lo habitual	Peor que lo habitual	Igual que lo habitual	Igual que lo habitual	Más útil que lo habitual	Igual que lo habitual	Menos que lo habitual	No, en absoluto	No, en absoluto	No, en absoluto	Claramente, no	Bastante más que lo habitual	No, en absoluto	Claramente, no	2	2	4	3	3	3	2	2	3	1	4	3	2
No realizo guardias.	Médico/a Adjunto/a	Mujer	59	Casado/a	No	Ancianos	No		Igual que lo habitual	No más que lo habitual	No, en absoluto	No, en absoluto	No, en absoluto	No más que lo habitual	No más que lo habitual	Bastante más que lo habitual	Bastante más que lo habitual	Bastante más que lo habitual	No más que lo habitual	No más que lo habitual	No más que lo habitual	No más que lo habitual	Más activo que lo habitual	Igual que lo habitual	Mejor que lo habitual	Más satisfecho	Igual de útil que lo habitual	Más que lo habitual	Menos que lo habitual	No, en absoluto	No, en absoluto	No, en absoluto	Claramente, no	No, en absoluto	No, en absoluto	Claramente, no	1	1	1	4	4	4	4	1	4	1	1	1	4
Otros	Médico/a Adjunto/a	Mujer	52	Casado/a	No	Niños	No		Peor que lo habitual	Bastante más que lo habitual	Bastante más que lo habitual	Bastante más que lo habitual	Bastante más que lo habitual	No más que lo habitual	Bastante más que lo habitual	Bastante más que lo habitual	Bastante más que lo habitual	Bastante más que lo habitual	Bastante más que lo habitual	No más que lo habitual	No más que lo habitual	Bastante más que lo habitual	Igual que lo habitual	Igual que lo habitual	Igual que lo habitual	Igual que lo habitual	Más útil que lo habitual	Más que lo habitual	Más que lo habitual	No, en absoluto	No, en absoluto	No, en absoluto	Claramente, no	No más de lo habitual	No, en absoluto	Claramente, no	2	1	3	2	2	2	3	2	3	1	3	2	3
No realizo guardias.	Enfermero/a	Mujer	60	Casado/a	No	No personas a cargo	Sí		Igual que lo habitual	No más que lo habitual	No más que lo habitual	No, en absoluto	No, en absoluto	No, en absoluto	No, en absoluto	Bastante más que lo habitual	Bastante más que lo habitual	Bastante más que lo habitual	Bastante más que lo habitual	No más que lo habitual	No más que lo habitual	No, en absoluto	Igual que lo habitual	Igual que lo habitual	Igual que lo habitual	Más satisfecho	Más útil que lo habitual	Igual que lo habitual	Menos que lo habitual	No, en absoluto	No, en absoluto	No, en absoluto	Claramente, no	No, en absoluto	No, en absoluto	Claramente, no	2	0	3	4	4	4	3	4	4	4	2	0	4
Otros	Médico/a Adjunto/a	Hombre	39	Casado/a	No	No personas a cargo	No		Igual que lo habitual	No, en absoluto	No, en absoluto	No, en absoluto	No más que lo habitual	No, en absoluto	No, en absoluto	No más que lo habitual	No, en absoluto	No, en absoluto	No, en absoluto	No, en absoluto	No, en absoluto	No, en absoluto	Igual que lo habitual	Igual que lo habitual	Igual que lo habitual	Igual que lo habitual	Igual de útil que lo habitual	Igual que lo habitual	Menos que lo habitual	No, en absoluto	No, en absoluto	No, en absoluto	Claramente, no	No, en absoluto	No, en absoluto	Claramente, no	1	1	2	4	3	4	3	1	4	4	1	2	3
No realizo guardias.	Auxiliar de enfermería	Mujer	45	Casado/a	No	Niños	No		Igual que lo habitual	No, en absoluto	No, en absoluto	No más que lo habitual	Bastante más que lo habitual	No más que lo habitual	No, en absoluto	No más que lo habitual	No más que lo habitual	No más que lo habitual	No, en absoluto	No, en absoluto	No, en absoluto	No, en absoluto	Igual que lo habitual	Igual que lo habitual	Igual que lo habitual	Igual que lo habitual	Igual de útil que lo habitual	Igual que lo habitual	Menos que lo habitual	No, en absoluto	No, en absoluto	No, en absoluto	Claramente, no	No, en absoluto	No, en absoluto	Claramente, no	1	1	1	4	3	4	3	3	3	3	1	2	3
No realizo guardias.	Enfermero/a	Mujer	27	Soltero/a	Sí	No personas a cargo	No		Igual que lo habitual	No más que lo habitual	No más que lo habitual	Mucho más que lo habitual	No más que lo habitual	No más que lo habitual	No, en absoluto	No más que lo habitual	No más que lo habitual	No más que lo habitual	No más que lo habitual	No más que lo habitual	Bastante más que lo habitual	No más que lo habitual	Igual que lo habitual	Igual que lo habitual	Igual que lo habitual	Más satisfecho	Igual de útil que lo habitual	Igual que lo habitual	Igual que lo habitual	No más de lo habitual	No más de lo habitual	No más de lo habitual	Se me ha cruzado por la mente	No más de lo habitual	No más de lo habitual	Se me ha cruzado por la mente	4	4	4	2	2	1	1	1	2	1	4	4	3
Otros	Enfermero/a	Mujer	57	Casado/a	No	Niños	No		Igual que lo habitual	No, en absoluto	No más que lo habitual	No, en absoluto	Bastante más que lo habitual	No más que lo habitual	Bastante más que lo habitual	No más que lo habitual	No más que lo habitual	No, en absoluto	No más que lo habitual	No más que lo habitual	No más que lo habitual	No más que lo habitual	Igual que lo habitual	Igual que lo habitual	Igual que lo habitual	Igual que lo habitual	Igual de útil que lo habitual	Igual que lo habitual	Igual que lo habitual	No, en absoluto	No, en absoluto	No, en absoluto	Claramente, no	No, en absoluto	No, en absoluto	Claramente, no	2	2	2	2	2	3	2	2	2	0	2	2	3
Otros	Médico/a Adjunto/a	Mujer	42	Casado/a	No	Niños	No		Peor que lo habitual	No más que lo habitual	Bastante más que lo habitual	Bastante más que lo habitual	Bastante más que lo habitual	Bastante más que lo habitual	No más que lo habitual	Bastante más que lo habitual	Bastante más que lo habitual	Bastante más que lo habitual	No más que lo habitual	Bastante más que lo habitual	Bastante más que lo habitual	Bastante más que lo habitual	Más activo que lo habitual	Igual que lo habitual	Peor que lo habitual	Más satisfecho	Igual de útil que lo habitual	Igual que lo habitual	Menos que lo habitual	No más de lo habitual	No, en absoluto	No, en absoluto	Claramente, no	No más de lo habitual	No, en absoluto	Claramente, no	3	2	2	3	3	3	3	2	3	2	2	3	3
No realizo guardias.	Enfermero/a	Mujer	46	Casado/a	No	Niños	No		Peor que lo habitual	Bastante más que lo habitual	Bastante más que lo habitual	Bastante más que lo habitual	Bastante más que lo habitual	No más que lo habitual	Mucho más que lo habitual	Bastante más que lo habitual	Bastante más que lo habitual	No más que lo habitual	Bastante más que lo habitual	No, en absoluto	No, en absoluto	Bastante más que lo habitual	Igual que lo habitual	Igual que lo habitual	Igual que lo habitual	Igual que lo habitual	Igual de útil que lo habitual	Igual que lo habitual	Menos que lo habitual	No, en absoluto	No, en absoluto	No, en absoluto	Claramente, no	No, en absoluto	No, en absoluto	Claramente, no	3	0	3	3	4	4	4	3	3	2	3	3	3
No realizo guardias.	Auxiliar de enfermería	Mujer	60	Casado/a	No	No personas a cargo	No		Peor que lo habitual	Bastante más que lo habitual	Bastante más que lo habitual	Bastante más que lo habitual	Mucho más que lo habitual	No más que lo habitual	No más que lo habitual	Mucho más que lo habitual	Mucho más que lo habitual	Bastante más que lo habitual	Bastante más que lo habitual	No más que lo habitual	No más que lo habitual	Bastante más que lo habitual	Igual que lo habitual	Igual que lo habitual	Peor que lo habitual	Menos satisfecho que lo habitual	Igual de útil que lo habitual	Igual que lo habitual	Menos que lo habitual	No, en absoluto	Bastante más que lo habitual	No más de lo habitual	Claramente, no	Bastante más que lo habitual	No, en absoluto	Claramente, no	3	2	4	2	2	2	1	2	2	2	3	1	1
No realizo guardias.	Enfermero/a	Mujer	23	Soltero/a	No	No personas a cargo	No		Peor que lo habitual	No más que lo habitual	Bastante más que lo habitual	No más que lo habitual	Mucho más que lo habitual	Mucho más que lo habitual	No más que lo habitual	Bastante más que lo habitual	Mucho más que lo habitual	Bastante más que lo habitual	Mucho más que lo habitual	No más que lo habitual	No más que lo habitual	Bastante más que lo habitual	Bastante menos que lo habitual	Peor que lo habitual	Peor que lo habitual	Menos satisfecho que lo habitual	Igual de útil que lo habitual	Más que lo habitual	Menos que lo habitual	No, en absoluto	No, en absoluto	No, en absoluto	Claramente, no	No, en absoluto	No, en absoluto	Claramente, no	2	1	3	2	3	2	1	1	3	2	3	4	2
No realizo guardias.	Médico/a Adjunto/a	Hombre	61	Casado/a	No	Ancianos	No		Igual que lo habitual	No más que lo habitual	No más que lo habitual	No más que lo habitual	No más que lo habitual	No más que lo habitual	No más que lo habitual	Bastante más que lo habitual	Bastante más que lo habitual	Bastante más que lo habitual	Bastante más que lo habitual	No más que lo habitual	Bastante más que lo habitual	No más que lo habitual	Igual que lo habitual	Igual que lo habitual	Igual que lo habitual	Igual que lo habitual	Igual de útil que lo habitual	Más que lo habitual	Igual que lo habitual	No, en absoluto	No más de lo habitual	No, en absoluto	Se me ha cruzado por la mente	No más de lo habitual	No más de lo habitual	Se me ha cruzado por la mente	3	2	3	3	2	3	2	3	2	1	3	1	1
No realizo guardias.	Otros	Mujer	46	Casado/a	No	Niños	No		Igual que lo habitual	No, en absoluto	No más que lo habitual	No, en absoluto	No más que lo habitual	No más que lo habitual	No, en absoluto	No más que lo habitual	No más que lo habitual	No más que lo habitual	No más que lo habitual	No, en absoluto	No, en absoluto	No, en absoluto	Más activo que lo habitual	Peor que lo habitual	Igual que lo habitual	Igual que lo habitual	Menos útil que lo habitual	Igual que lo habitual	Igual que lo habitual	No, en absoluto	No, en absoluto	No, en absoluto	Claramente, no	No, en absoluto	No, en absoluto	Claramente, no	1	0	2	4	4	4	3	0	4	4	3	4	4
Otros	Médico/a Adjunto/a	Mujer	34	Soltero/a	No	No personas a cargo	No		Peor que lo habitual	No más que lo habitual	Bastante más que lo habitual	Bastante más que lo habitual	Bastante más que lo habitual	Bastante más que lo habitual	No, en absoluto	Bastante más que lo habitual	Mucho más que lo habitual	Bastante más que lo habitual	Bastante más que lo habitual	Bastante más que lo habitual	Bastante más que lo habitual	No más que lo habitual	Bastante menos que lo habitual	Peor que lo habitual	Peor que lo habitual	Igual que lo habitual	Igual de útil que lo habitual	Igual que lo habitual	Menos que lo habitual	Bastante más que lo habitual	No, en absoluto	No, en absoluto	Claramente, no	No, en absoluto	No, en absoluto	Claramente, no	2	2	3	3	3	2	2	3	2	1	2	3	1
No realizo guardias.	Médico/a Adjunto/a	Mujer	49	Casado/a	No	Otros	No		Igual que lo habitual	No, en absoluto	No, en absoluto	No, en absoluto	No más que lo habitual	No, en absoluto	No, en absoluto	No más que lo habitual	No más que lo habitual	No más que lo habitual	No más que lo habitual	No, en absoluto	No, en absoluto	No, en absoluto	Igual que lo habitual	Igual que lo habitual	Igual que lo habitual	Igual que lo habitual	Igual de útil que lo habitual	Igual que lo habitual	Igual que lo habitual	No, en absoluto	No, en absoluto	No, en absoluto	Claramente, no	No, en absoluto	No, en absoluto	Claramente, no	1	0	1	3	3	3	3	1	3	3	2	2	3
No realizo guardias.	Otros	Mujer	46	Casado/a	No	Niños	No		Igual que lo habitual	No más que lo habitual	No más que lo habitual	Bastante más que lo habitual	No, en absoluto	No, en absoluto	No, en absoluto	Bastante más que lo habitual	Bastante más que lo habitual	Bastante más que lo habitual	Bastante más que lo habitual	No más que lo habitual	Bastante más que lo habitual	No más que lo habitual	Igual que lo habitual	Igual que lo habitual	Peor que lo habitual	Menos satisfecho que lo habitual	Igual de útil que lo habitual	Igual que lo habitual	Menos que lo habitual	No, en absoluto	No más de lo habitual	No más de lo habitual	Claramente, no	No, en absoluto	No, en absoluto	Claramente, no	2	1	3	2	2	2	2	2	2	0	1	1	1
Otros	Médico/a Adjunto/a	Hombre	55	Divorciado/a	No	No personas a cargo	No		Igual que lo habitual	Bastante más que lo habitual	Bastante más que lo habitual	Bastante más que lo habitual	No más que lo habitual	No más que lo habitual	Bastante más que lo habitual	No, en absoluto	No, en absoluto	Bastante más que lo habitual	No más que lo habitual	No, en absoluto	No, en absoluto	No, en absoluto	Igual que lo habitual	Igual que lo habitual	Mejor que lo habitual	Igual que lo habitual	Igual de útil que lo habitual	Más que lo habitual	Menos que lo habitual	No, en absoluto	No, en absoluto	No, en absoluto	Claramente, no	No, en absoluto	No, en absoluto	Claramente, no	3	1	2	4	4	4	4	4	4	3	1	3	3
No realizo guardias.	Enfermero/a	Hombre	51	Casado/a	No	Niños	No		Igual que lo habitual	No más que lo habitual	No más que lo habitual	Bastante más que lo habitual	Bastante más que lo habitual	No, en absoluto	No, en absoluto	Bastante más que lo habitual	Bastante más que lo habitual	No más que lo habitual	No más que lo habitual	No, en absoluto	No más que lo habitual	No más que lo habitual	Igual que lo habitual	Igual que lo habitual	Peor que lo habitual	Igual que lo habitual	Más útil que lo habitual	Igual que lo habitual	Igual que lo habitual	No, en absoluto	No, en absoluto	No, en absoluto	Claramente, no	No, en absoluto	No, en absoluto	Claramente, no	2	1	1	3	3	3	3	2	3	2	2	2	1
No realizo guardias.	Enfermero/a	Mujer	36	Divorciado/a	Sí	Niños	Sí		Mucho peor que lo habitual	Bastante más que lo habitual	Bastante más que lo habitual	Mucho más que lo habitual	Mucho más que lo habitual	Bastante más que lo habitual	No más que lo habitual	Mucho más que lo habitual	Mucho más que lo habitual	Mucho más que lo habitual	Mucho más que lo habitual	No más que lo habitual	Bastante más que lo habitual	Bastante más que lo habitual	Igual que lo habitual	Igual que lo habitual	Igual que lo habitual	Menos satisfecho que lo habitual	Igual de útil que lo habitual	Igual que lo habitual	Menos que lo habitual	No, en absoluto	No, en absoluto	No, en absoluto	Claramente, no	No, en absoluto	No, en absoluto	Claramente, no	3	3	3	3	3	2	1	1	3	1	3	3	2
No realizo guardias.	Auxiliar de enfermería	Mujer	50	Divorciado/a	No	No personas a cargo	No		Peor que lo habitual	Bastante más que lo habitual	Mucho más que lo habitual	No más que lo habitual	No más que lo habitual	No más que lo habitual	No, en absoluto	Mucho más que lo habitual	Mucho más que lo habitual	Mucho más que lo habitual	Mucho más que lo habitual	Bastante más que lo habitual	Bastante más que lo habitual	Bastante más que lo habitual	Más activo que lo habitual	Igual que lo habitual	Igual que lo habitual	Igual que lo habitual	Igual de útil que lo habitual	Igual que lo habitual	Igual que lo habitual	No, en absoluto	No, en absoluto	No, en absoluto	Claramente, no	No más de lo habitual	No, en absoluto	Claramente, no	4	3	4	2	2	3	3	3	3	2	4	2	3
No realizo guardias.	Celador/a	Hombre	37	Soltero/a	No	No personas a cargo	No		Mucho peor que lo habitual	Mucho más que lo habitual	Mucho más que lo habitual	Mucho más que lo habitual	Mucho más que lo habitual	Bastante más que lo habitual	Mucho más que lo habitual	Mucho más que lo habitual	Mucho más que lo habitual	Mucho más que lo habitual	Mucho más que lo habitual	Bastante más que lo habitual	Mucho más que lo habitual	Mucho más que lo habitual	Mucho menos que lo habitual	Mucho más tiempo que lo habitual	Peor que lo habitual	Menos satisfecho que lo habitual	Mucho menos útil que lo habitual	Menos que lo habitual	Menos que lo habitual	Bastante más que lo habitual	Bastante más que lo habitual	Bastante más que lo habitual	Se me ha cruzado por la mente	Bastante más que lo habitual	Bastante más que lo habitual	Se me ha cruzado por la mente	2	2	4	2	1	1	1	1	2	1	4	3	1
Otros	Otros	Mujer	37	Soltero/a	Sí	Ancianos	No		Mucho peor que lo habitual	Bastante más que lo habitual	Mucho más que lo habitual	Bastante más que lo habitual	Bastante más que lo habitual	Mucho más que lo habitual	Bastante más que lo habitual	Mucho más que lo habitual	Mucho más que lo habitual	Mucho más que lo habitual	Mucho más que lo habitual	Bastante más que lo habitual	Bastante más que lo habitual	Mucho más que lo habitual	Más activo que lo habitual	Peor que lo habitual	Peor que lo habitual	Menos satisfecho que lo habitual	Mucho menos útil que lo habitual	Menos que lo habitual	Menos que lo habitual	Bastante más que lo habitual	Bastante más que lo habitual	No, en absoluto	Claramente, no	Bastante más que lo habitual	No, en absoluto	Claramente, no	4	2	4	2	2	3	2	3	2	1	3	3	3
Otros	Médico/a Adjunto/a	Mujer	32	Soltero/a	No	No personas a cargo	No		Igual que lo habitual	No, en absoluto	No, en absoluto	No, en absoluto	No más que lo habitual	No, en absoluto	No, en absoluto	No, en absoluto	No, en absoluto	No, en absoluto	No, en absoluto	No, en absoluto	No, en absoluto	No, en absoluto	Más activo que lo habitual	Igual que lo habitual	Igual que lo habitual	Igual que lo habitual	Igual de útil que lo habitual	Igual que lo habitual	Igual que lo habitual	No, en absoluto	No, en absoluto	No, en absoluto	Claramente, no	No, en absoluto	No, en absoluto	Claramente, no	2	2	1	3	3	3	3	1	3	2	1	3	2
No realizo guardias.	Enfermero/a	Mujer	47	Casado/a	No	No personas a cargo	No		Igual que lo habitual	No más que lo habitual	No más que lo habitual	No, en absoluto	Bastante más que lo habitual	No, en absoluto	No, en absoluto	Bastante más que lo habitual	Bastante más que lo habitual	No más que lo habitual	No más que lo habitual	No más que lo habitual	No más que lo habitual	Bastante más que lo habitual	Igual que lo habitual	Igual que lo habitual	Igual que lo habitual	Igual que lo habitual	Igual de útil que lo habitual	Igual que lo habitual	Menos que lo habitual	No, en absoluto	No, en absoluto	No, en absoluto	Claramente, no	No más de lo habitual	No, en absoluto	Claramente, no	2	2	3	2	2	2	2	2	2	1	2	3	2
No realizo guardias.	Enfermero/a	Hombre	48	Soltero/a	No	Ancianos	Sí		Peor que lo habitual	No, en absoluto	No más que lo habitual	No más que lo habitual	No más que lo habitual	No más que lo habitual	No, en absoluto	No más que lo habitual	No más que lo habitual	No más que lo habitual	No más que lo habitual	No, en absoluto	No, en absoluto	No, en absoluto	Igual que lo habitual	Igual que lo habitual	Mejor que lo habitual	Más satisfecho	Más útil que lo habitual	Igual que lo habitual	Igual que lo habitual	No, en absoluto	No, en absoluto	No, en absoluto	Claramente, no	No, en absoluto	No, en absoluto	Claramente, no	2	0	1	4	4	4	3	0	4	3	3	3	3
No realizo guardias.	Otros	Mujer	56	Soltero/a	No	Otros	No		Peor que lo habitual	Bastante más que lo habitual	Mucho más que lo habitual	Mucho más que lo habitual	Bastante más que lo habitual	No más que lo habitual	Mucho más que lo habitual	Bastante más que lo habitual	Mucho más que lo habitual	Bastante más que lo habitual	Mucho más que lo habitual	Bastante más que lo habitual	Bastante más que lo habitual	Bastante más que lo habitual	Bastante menos que lo habitual	Mucho más tiempo que lo habitual	Igual que lo habitual	Menos satisfecho que lo habitual	Igual de útil que lo habitual	Igual que lo habitual	Menos que lo habitual	No, en absoluto	No, en absoluto	No, en absoluto	Claramente, no	No más de lo habitual	No, en absoluto	Claramente, no	2	2	2	0	2	3	2	2	3	1	2	0	2
No realizo guardias.	Otros	Mujer	45	Casado/a	Sí	Niños	No		Peor que lo habitual	No, en absoluto	No, en absoluto	No más que lo habitual	Bastante más que lo habitual	Bastante más que lo habitual	No más que lo habitual	Bastante más que lo habitual	Bastante más que lo habitual	Bastante más que lo habitual	No más que lo habitual	No más que lo habitual	No más que lo habitual	No más que lo habitual	Más activo que lo habitual	Igual que lo habitual	Igual que lo habitual	Igual que lo habitual	Más útil que lo habitual	Igual que lo habitual	Menos que lo habitual	No, en absoluto	No, en absoluto	No, en absoluto	Claramente, no	No, en absoluto	No, en absoluto	Claramente, no	3	1	3	1	3	3	3	1	3	3	1	1	3
Otros	Médico/a Adjunto/a	Hombre	55	Divorciado/a	No	No personas a cargo	No		Igual que lo habitual	Bastante más que lo habitual	Bastante más que lo habitual	Bastante más que lo habitual	No más que lo habitual	No más que lo habitual	Bastante más que lo habitual	No, en absoluto	No, en absoluto	Bastante más que lo habitual	No más que lo habitual	No, en absoluto	No, en absoluto	No, en absoluto	Igual que lo habitual	Igual que lo habitual	Mejor que lo habitual	Igual que lo habitual	Igual de útil que lo habitual	Más que lo habitual	Menos que lo habitual	No, en absoluto	No, en absoluto	No, en absoluto	Claramente, no	No, en absoluto	No, en absoluto	Claramente, no	3	1	2	4	4	4	4	4	4	3	1	3	3
No realizo guardias.	Enfermero/a	Mujer	31	Soltero/a	No	No personas a cargo	No		Peor que lo habitual	Bastante más que lo habitual	Bastante más que lo habitual	Bastante más que lo habitual	Bastante más que lo habitual	Bastante más que lo habitual	No más que lo habitual	Bastante más que lo habitual	Bastante más que lo habitual	Bastante más que lo habitual	Bastante más que lo habitual	Bastante más que lo habitual	Bastante más que lo habitual	Bastante más que lo habitual	Mucho menos que lo habitual	Igual que lo habitual	Peor que lo habitual	Menos satisfecho que lo habitual	Igual de útil que lo habitual	Igual que lo habitual	Menos que lo habitual	No, en absoluto	No, en absoluto	No, en absoluto	Claramente, no	No, en absoluto	No, en absoluto	Claramente, no	3	1	4	0	0	2	1	3	3	1	3	4	2
No realizo guardias.	Enfermero/a	Mujer	42	Casado/a	No	Niños	No		Peor que lo habitual	No más que lo habitual	Bastante más que lo habitual	Bastante más que lo habitual	Bastante más que lo habitual	Bastante más que lo habitual	No, en absoluto	Bastante más que lo habitual	Bastante más que lo habitual	Bastante más que lo habitual	Bastante más que lo habitual	No más que lo habitual	No, en absoluto	No, en absoluto	Igual que lo habitual	Igual que lo habitual	Peor que lo habitual	Menos satisfecho que lo habitual	Igual de útil que lo habitual	Igual que lo habitual	Menos que lo habitual	No, en absoluto	No, en absoluto	No, en absoluto	Claramente, no	No, en absoluto	No, en absoluto	Claramente, no	3	3	4	2	3	2	1	1	3	3	4	4	2
No realizo guardias.	Enfermero/a	Mujer		Casado/a	Sí	Ancianos	No		Peor que lo habitual	Bastante más que lo habitual	Mucho más que lo habitual	Bastante más que lo habitual	Bastante más que lo habitual	Bastante más que lo habitual	Bastante más que lo habitual	Bastante más que lo habitual	Bastante más que lo habitual	Bastante más que lo habitual	Bastante más que lo habitual	Bastante más que lo habitual	Bastante más que lo habitual	Bastante más que lo habitual	Bastante menos que lo habitual	Mucho más tiempo que lo habitual	Peor que lo habitual	Menos satisfecho que lo habitual	Igual de útil que lo habitual	Menos que lo habitual	Menos que lo habitual	No más de lo habitual	Bastante más que lo habitual	Bastante más que lo habitual	Claramente, no	Bastante más que lo habitual	No más de lo habitual	Claramente, no	3	3	4	3	2	2	2	4	2	3	4	3	2
No realizo guardias.	Otros	Mujer	48	Casado/a	No	Niños	No		Peor que lo habitual	Mucho más que lo habitual	Mucho más que lo habitual	No, en absoluto	Mucho más que lo habitual	Bastante más que lo habitual	Mucho más que lo habitual	Mucho más que lo habitual	Bastante más que lo habitual	Mucho más que lo habitual	Bastante más que lo habitual	No más que lo habitual	No más que lo habitual	No más que lo habitual	Bastante menos que lo habitual	Peor que lo habitual	Igual que lo habitual	Menos satisfecho que lo habitual	Igual de útil que lo habitual	Igual que lo habitual	Mucho menos que lo habitual	No, en absoluto	No, en absoluto	No, en absoluto	Claramente, no	Bastante más que lo habitual	No, en absoluto	Claramente, no	3	2	2	3	3	3	3	2	2	2	2	3	2
No realizo guardias.	Celador/a	Mujer	40	Soltero/a	No	No personas a cargo	No		Peor que lo habitual	Bastante más que lo habitual	Bastante más que lo habitual	Bastante más que lo habitual	Mucho más que lo habitual	Mucho más que lo habitual	Bastante más que lo habitual	Bastante más que lo habitual	Mucho más que lo habitual	Bastante más que lo habitual	Bastante más que lo habitual	No, en absoluto	Bastante más que lo habitual	Bastante más que lo habitual	Mucho menos que lo habitual	Peor que lo habitual	Igual que lo habitual	Igual que lo habitual	Igual de útil que lo habitual	Igual que lo habitual	Menos que lo habitual	No, en absoluto	No, en absoluto	No, en absoluto	Claramente, no	No, en absoluto	No, en absoluto	Claramente, no	3	1	4	2	2	2	1	3	2	4	4	3	2
Otros	Médico/a Adjunto/a	Mujer	47	Casado/a	No	Niños	No		Igual que lo habitual	No, en absoluto	No más que lo habitual	No más que lo habitual	No más que lo habitual	No, en absoluto	No más que lo habitual	No más que lo habitual	No más que lo habitual	No más que lo habitual	No más que lo habitual	No, en absoluto	No, en absoluto	No, en absoluto	Igual que lo habitual	Igual que lo habitual	Igual que lo habitual	Igual que lo habitual	Más útil que lo habitual	Igual que lo habitual	Igual que lo habitual	No, en absoluto	No, en absoluto	No, en absoluto	Claramente, no	No, en absoluto	No, en absoluto	Claramente, no	2	0	2	3	4	3	3	0	4	4	0	1	3
No realizo guardias.	Enfermero/a	Mujer	60	Casado/a	No	Ancianos	No		Peor que lo habitual	Mucho más que lo habitual	Bastante más que lo habitual	Bastante más que lo habitual	Bastante más que lo habitual	Bastante más que lo habitual	Bastante más que lo habitual	Bastante más que lo habitual	Bastante más que lo habitual	Bastante más que lo habitual	Bastante más que lo habitual	Bastante más que lo habitual	Bastante más que lo habitual	No más que lo habitual	Más activo que lo habitual	Peor que lo habitual	Peor que lo habitual	Menos satisfecho que lo habitual	Menos útil que lo habitual	Igual que lo habitual	Menos que lo habitual	No más de lo habitual	No más de lo habitual	No, en absoluto	Claramente, no	No más de lo habitual	No más de lo habitual	Claramente, no	4	4	4	3	4	3	3	3	3	2	4	4	1
No realizo guardias.	Auxiliar de enfermería	Mujer		Casado/a	No	Niños	No		Peor que lo habitual	Bastante más que lo habitual	Bastante más que lo habitual	No más que lo habitual	No más que lo habitual	No más que lo habitual	No más que lo habitual	Bastante más que lo habitual	Bastante más que lo habitual	No más que lo habitual	Bastante más que lo habitual	No más que lo habitual	No más que lo habitual	Bastante más que lo habitual	Mucho menos que lo habitual	Igual que lo habitual	Peor que lo habitual	Menos satisfecho que lo habitual	Igual de útil que lo habitual	Igual que lo habitual	Menos que lo habitual	No, en absoluto	No, en absoluto	No, en absoluto	Claramente, no	No, en absoluto	No, en absoluto	Claramente, no	2	1	2	3	3	3	3	1	3	3	3	1	2
Ambos	Médico/a Adjunto/a	Hombre	63	Casado/a	No	Ancianos	No		Peor que lo habitual	No, en absoluto	No, en absoluto	No, en absoluto	Bastante más que lo habitual	Bastante más que lo habitual	No, en absoluto	No más que lo habitual	Bastante más que lo habitual	Bastante más que lo habitual	Bastante más que lo habitual	No, en absoluto	No, en absoluto	Bastante más que lo habitual	Más activo que lo habitual	Igual que lo habitual	Peor que lo habitual	Menos satisfecho que lo habitual	Más útil que lo habitual	Menos que lo habitual	Igual que lo habitual	No, en absoluto	No, en absoluto	No, en absoluto	Claramente, no	No, en absoluto	No, en absoluto	Claramente, no	1	2	2	3	2	3	3	2	3	3	3	2	3
Otros	Médico/a Adjunto/a	Mujer	33	Soltero/a	No	No personas a cargo	Sí		Igual que lo habitual	No, en absoluto	No, en absoluto	No, en absoluto	No más que lo habitual	Bastante más que lo habitual	No, en absoluto	No más que lo habitual	No, en absoluto	No, en absoluto	No más que lo habitual	No, en absoluto	No, en absoluto	No, en absoluto	Igual que lo habitual	Igual que lo habitual	Igual que lo habitual	Menos satisfecho que lo habitual	Igual de útil que lo habitual	Igual que lo habitual	Igual que lo habitual	No, en absoluto	No, en absoluto	No, en absoluto	Claramente, no	No, en absoluto	No, en absoluto	Claramente, no	1	0	1	4	3	4	3	0	3	3	0	1	3
No realizo guardias.	Médico/a Adjunto/a	Mujer	45	Casado/a	No	Niños	Sí		Peor que lo habitual	Bastante más que lo habitual	Bastante más que lo habitual	Bastante más que lo habitual	Bastante más que lo habitual	No más que lo habitual	Bastante más que lo habitual	No más que lo habitual	Bastante más que lo habitual	No más que lo habitual	No más que lo habitual	No más que lo habitual	No más que lo habitual	No más que lo habitual	Igual que lo habitual	Peor que lo habitual	Mucho peor que lo habitual	Mucho menos satisfecho	Menos útil que lo habitual	Menos que lo habitual	Mucho menos que lo habitual	Bastante más que lo habitual	Bastante más que lo habitual	No más de lo habitual	Me parece que no	No más de lo habitual	No más de lo habitual	Me parece que no	3	3	3	2	1	1	0	3	1	0	4	3	1
No realizo guardias.	Otros	Mujer	56	Casado/a	No	Otros	No		Peor que lo habitual	No más que lo habitual	Bastante más que lo habitual	No, en absoluto	Bastante más que lo habitual	No más que lo habitual	No más que lo habitual	No más que lo habitual	No más que lo habitual	Mucho más que lo habitual	Bastante más que lo habitual	No más que lo habitual	No más que lo habitual	Bastante más que lo habitual	Más activo que lo habitual	Igual que lo habitual	Igual que lo habitual	Menos satisfecho que lo habitual	Igual de útil que lo habitual	Igual que lo habitual	Menos que lo habitual	No, en absoluto	No más de lo habitual	No, en absoluto	Claramente, no	Bastante más que lo habitual	No, en absoluto	Claramente, no	4	1	4	3	3	3	2	3	3	3	2	3	3
No realizo guardias.	Otros	Mujer	52	Casado/a	No	Otros	No		Igual que lo habitual	No más que lo habitual	No más que lo habitual	No más que lo habitual	No más que lo habitual	Bastante más que lo habitual	No más que lo habitual	Bastante más que lo habitual	Bastante más que lo habitual	Bastante más que lo habitual	Bastante más que lo habitual	No más que lo habitual	No más que lo habitual	No más que lo habitual	Igual que lo habitual	Igual que lo habitual	Igual que lo habitual	Igual que lo habitual	Igual de útil que lo habitual	Igual que lo habitual	Igual que lo habitual	No, en absoluto	No, en absoluto	No, en absoluto	Claramente, no	No, en absoluto	No, en absoluto	Claramente, no	1	1	2	3	2	3	2	1	3	3	1	2	4
No realizo guardias.	Enfermero/a	Mujer		Casado/a	No	Ancianos	No		Igual que lo habitual	Bastante más que lo habitual	Bastante más que lo habitual	No, en absoluto	Bastante más que lo habitual	Bastante más que lo habitual	No, en absoluto	Bastante más que lo habitual	Bastante más que lo habitual	Bastante más que lo habitual	Bastante más que lo habitual	Bastante más que lo habitual	No más que lo habitual	Bastante más que lo habitual	Igual que lo habitual	Igual que lo habitual	Mejor que lo habitual	Igual que lo habitual	Igual de útil que lo habitual	Igual que lo habitual	Igual que lo habitual	No, en absoluto	No, en absoluto	No, en absoluto	Claramente, no	No más de lo habitual	No, en absoluto	Claramente, no	3	1	3	3	2	3	3	1	3	2	2	2	3
No realizo guardias.	Otros	Mujer	47	Divorciado/a	No	Niños	No		Peor que lo habitual	Bastante más que lo habitual	Bastante más que lo habitual	Bastante más que lo habitual	No más que lo habitual	No más que lo habitual	Bastante más que lo habitual	Bastante más que lo habitual	Bastante más que lo habitual	Bastante más que lo habitual	No más que lo habitual	No, en absoluto	No, en absoluto	No más que lo habitual	Igual que lo habitual	Igual que lo habitual	Igual que lo habitual	Igual que lo habitual	Igual de útil que lo habitual	Igual que lo habitual	Igual que lo habitual	No, en absoluto	No, en absoluto	No, en absoluto	Claramente, no	No, en absoluto	No, en absoluto	Claramente, no	2	0	2	4	4	4	4	0	4	3	2	3	3
Otros	Médico/a Adjunto/a	Mujer	46	Soltero/a	Sí	Niños	Sí		Peor que lo habitual	Bastante más que lo habitual	Bastante más que lo habitual	Bastante más que lo habitual	Mucho más que lo habitual	No más que lo habitual	No, en absoluto	Bastante más que lo habitual	No más que lo habitual	Bastante más que lo habitual	Bastante más que lo habitual	No, en absoluto	No, en absoluto	Bastante más que lo habitual	Igual que lo habitual	Igual que lo habitual	Mejor que lo habitual	Más satisfecho	Más útil que lo habitual	Igual que lo habitual	Igual que lo habitual	No más de lo habitual	No, en absoluto	No, en absoluto	Claramente, no	No más de lo habitual	No, en absoluto	Claramente, no	2	2	3	2	3	3	3	2	3	2	3	1	1
No realizo guardias.	Otros	Mujer	49	Casado/a	No	Niños	No		Igual que lo habitual	No más que lo habitual	No más que lo habitual	No más que lo habitual	No, en absoluto	No más que lo habitual	No, en absoluto	Mucho más que lo habitual	Bastante más que lo habitual	Bastante más que lo habitual	Bastante más que lo habitual	No más que lo habitual	Bastante más que lo habitual	Bastante más que lo habitual	Igual que lo habitual	Igual que lo habitual	Peor que lo habitual	Menos satisfecho que lo habitual	Igual de útil que lo habitual	Igual que lo habitual	Igual que lo habitual	No más de lo habitual	No, en absoluto	No, en absoluto	Claramente, no	No, en absoluto	No, en absoluto	Claramente, no	1	1	2	1	1	1	3	3	3	2	2	1	3
No realizo guardias.	Otros	Mujer	59	Casado/a	No	Otros	No		Mucho peor que lo habitual	Bastante más que lo habitual	Mucho más que lo habitual	No más que lo habitual	No más que lo habitual	No, en absoluto	Bastante más que lo habitual	Mucho más que lo habitual	Mucho más que lo habitual	Mucho más que lo habitual	Mucho más que lo habitual	No, en absoluto	Mucho más que lo habitual	Mucho más que lo habitual	Bastante menos que lo habitual	Mucho más tiempo que lo habitual	Igual que lo habitual	Igual que lo habitual	Más útil que lo habitual	Igual que lo habitual	Menos que lo habitual	No, en absoluto	No, en absoluto	No, en absoluto	Claramente, no	Bastante más que lo habitual	No, en absoluto	Claramente, no	3	3	4	3	3	2	2	3	3	2	2	1	2
No realizo guardias.	Enfermero/a	Mujer	61	Casado/a	Sí	No personas a cargo	No		Peor que lo habitual	No, en absoluto	Bastante más que lo habitual	No, en absoluto	No más que lo habitual	No, en absoluto	No, en absoluto	No más que lo habitual	No más que lo habitual	Bastante más que lo habitual	No más que lo habitual	No más que lo habitual	No, en absoluto	No más que lo habitual	Bastante menos que lo habitual	Peor que lo habitual	Igual que lo habitual	Igual que lo habitual	Igual de útil que lo habitual	Igual que lo habitual	Menos que lo habitual	No más de lo habitual	No, en absoluto	No, en absoluto	Claramente, no	No más de lo habitual	No, en absoluto	Claramente, no	3	1	2	3	3	3	2	2	3	1	1	3	2
No realizo guardias.	Auxiliar de enfermería	Mujer	49	Casado/a	No	Niños	No		Peor que lo habitual	No más que lo habitual	Bastante más que lo habitual	No más que lo habitual	No más que lo habitual	No, en absoluto	No, en absoluto	No más que lo habitual	No, en absoluto	Bastante más que lo habitual	Bastante más que lo habitual	Bastante más que lo habitual	Bastante más que lo habitual	No más que lo habitual	Igual que lo habitual	Igual que lo habitual	Peor que lo habitual	Menos satisfecho que lo habitual	Más útil que lo habitual	Menos que lo habitual	Igual que lo habitual	No, en absoluto	No, en absoluto		Claramente, no	Bastante más que lo habitual	No, en absoluto	Claramente, no	2	2	3	2	2	2	2	1	2	2	2	3	3
No realizo guardias.	Médico/a Adjunto/a	Mujer	60	Soltero/a	No	Niños	No		Igual que lo habitual	No más que lo habitual	Bastante más que lo habitual	No, en absoluto	No más que lo habitual	No, en absoluto	No, en absoluto	No, en absoluto	No más que lo habitual	Bastante más que lo habitual	Bastante más que lo habitual	No más que lo habitual	No más que lo habitual	No más que lo habitual	Igual que lo habitual	Igual que lo habitual	Igual que lo habitual	Igual que lo habitual	Igual de útil que lo habitual	Igual que lo habitual	Menos que lo habitual	No más de lo habitual	No más de lo habitual	No, en absoluto	Claramente, no	No, en absoluto	No, en absoluto	Claramente, no	0	2	2	3	2	3	3	1	1	2	1	2	4
Otros	Otros	Mujer	37	Soltero/a	Sí	Ancianos	No		Mucho peor que lo habitual	Bastante más que lo habitual	Mucho más que lo habitual	Bastante más que lo habitual	Bastante más que lo habitual	Mucho más que lo habitual	Bastante más que lo habitual	Mucho más que lo habitual	Mucho más que lo habitual	Mucho más que lo habitual	Mucho más que lo habitual	Bastante más que lo habitual	Bastante más que lo habitual	Mucho más que lo habitual	Más activo que lo habitual	Peor que lo habitual	Peor que lo habitual	Menos satisfecho que lo habitual	Mucho menos útil que lo habitual	Menos que lo habitual	Menos que lo habitual	Bastante más que lo habitual	Bastante más que lo habitual	No, en absoluto	Claramente, no	Bastante más que lo habitual	No, en absoluto	Claramente, no	4	2	4	2	2	3	2	3	2	1	3	3	3
No realizo guardias.	Otros	Mujer	31	Soltero/a	No	No personas a cargo			Peor que lo habitual	Bastante más que lo habitual	Bastante más que lo habitual	Bastante más que lo habitual	Bastante más que lo habitual	Mucho más que lo habitual	Bastante más que lo habitual	Bastante más que lo habitual	Bastante más que lo habitual	Mucho más que lo habitual	Bastante más que lo habitual	Mucho más que lo habitual	Mucho más que lo habitual	Mucho más que lo habitual	Mucho menos que lo habitual	Mucho más tiempo que lo habitual	Peor que lo habitual	Menos satisfecho que lo habitual	Más útil que lo habitual	Menos que lo habitual	Menos que lo habitual	No, en absoluto	Bastante más que lo habitual	No, en absoluto	Claramente, no	Bastante más que lo habitual	No, en absoluto	Claramente, no	2	0	2	2	2	2	2	2	2	2	2	2	2
No realizo guardias.	Auxiliar de enfermería	Mujer	50	Soltero/a	No	No personas a cargo	No		Igual que lo habitual	No más que lo habitual	No, en absoluto	No, en absoluto	Bastante más que lo habitual	No más que lo habitual	No, en absoluto	Bastante más que lo habitual	Bastante más que lo habitual	No más que lo habitual	No, en absoluto	No, en absoluto	No, en absoluto		Igual que lo habitual	Igual que lo habitual	Igual que lo habitual	Igual que lo habitual	Igual de útil que lo habitual	Igual que lo habitual	Igual que lo habitual	No, en absoluto	No, en absoluto	No, en absoluto	Claramente, no	No, en absoluto	No, en absoluto	Claramente, no	2	1	3	3	3	3	2	2	3	2	2	3	3
No realizo guardias.	Auxiliar de enfermería	Mujer	55	Casado/a	No	Otros	No		Mucho peor que lo habitual	Mucho más que lo habitual	Mucho más que lo habitual	Bastante más que lo habitual	Mucho más que lo habitual	Mucho más que lo habitual	Mucho más que lo habitual	Mucho más que lo habitual	Bastante más que lo habitual	Bastante más que lo habitual	Mucho más que lo habitual	Bastante más que lo habitual	Bastante más que lo habitual	Mucho más que lo habitual	Bastante menos que lo habitual	Mucho más tiempo que lo habitual	Peor que lo habitual	Menos satisfecho que lo habitual	Igual de útil que lo habitual	Menos que lo habitual	Mucho menos que lo habitual	Bastante más que lo habitual	Mucho más que lo habitual	Bastante más que lo habitual	Me parece que no	Mucho más que lo habitual	Bastante más que lo habitual	Se me ha cruzado por la mente	3	4	4	1	1	1	1	1	3	0	1	4	2
	Médico/a Adjunto/a	Mujer	36	Casado/a	No	Niños	No		Mucho peor que lo habitual	No más que lo habitual	Bastante más que lo habitual	Bastante más que lo habitual	Mucho más que lo habitual	Bastante más que lo habitual	No, en absoluto	No más que lo habitual	No, en absoluto	Bastante más que lo habitual	No, en absoluto	No, en absoluto	No, en absoluto	No, en absoluto	Igual que lo habitual	Igual que lo habitual	Igual que lo habitual	Igual que lo habitual	Igual de útil que lo habitual	Igual que lo habitual	Menos que lo habitual	No, en absoluto	No, en absoluto	No, en absoluto	Claramente, no	No, en absoluto	No, en absoluto	Claramente, no	4	0	2	3	4	4	4	1	4	2	3	0	1
No realizo guardias.	Enfermero/a	Mujer	46	Casado/a	No	No personas a cargo	No		Peor que lo habitual	No, en absoluto	Bastante más que lo habitual	No, en absoluto	Bastante más que lo habitual	Bastante más que lo habitual	No, en absoluto	Bastante más que lo habitual	Bastante más que lo habitual	Bastante más que lo habitual	Bastante más que lo habitual	No, en absoluto	No, en absoluto	Bastante más que lo habitual	Igual que lo habitual	Igual que lo habitual	Igual que lo habitual	Igual que lo habitual	Igual de útil que lo habitual	Igual que lo habitual	Igual que lo habitual	No, en absoluto	No, en absoluto	No, en absoluto	Claramente, no	No, en absoluto	No, en absoluto	Claramente, no	3	2	3	2	2	2	2	2	3	1	3	1	3
									Mejor que lo habitual	Bastante más que lo habitual	No más que lo habitual	Bastante más que lo habitual	Mucho más que lo habitual	Mucho más que lo habitual	Mucho más que lo habitual	Bastante más que lo habitual	Bastante más que lo habitual	Mucho más que lo habitual	Mucho más que lo habitual	Mucho más que lo habitual	Mucho más que lo habitual	Mucho más que lo habitual	Más activo que lo habitual	Peor que lo habitual	Igual que lo habitual	Igual que lo habitual	Igual de útil que lo habitual	Igual que lo habitual	Menos que lo habitual	No, en absoluto	No, en absoluto	No, en absoluto	Claramente, no	Mucho más que lo habitual	No, en absoluto	Se me ha cruzado por la mente	3	3	3	3	4	4	4	3	4	3	0	0	4
No realizo guardias.	Enfermero/a	Mujer	40	Soltero/a	No	Niños	No		Igual que lo habitual	No, en absoluto	Bastante más que lo habitual	Bastante más que lo habitual	Bastante más que lo habitual	Bastante más que lo habitual	No más que lo habitual	Bastante más que lo habitual	Bastante más que lo habitual	Bastante más que lo habitual	Bastante más que lo habitual	Bastante más que lo habitual	No, en absoluto	No, en absoluto	Mucho menos que lo habitual	Igual que lo habitual	Igual que lo habitual	Igual que lo habitual	Igual de útil que lo habitual	Igual que lo habitual	Mucho menos que lo habitual	No, en absoluto	No, en absoluto	No, en absoluto	Claramente, no	No, en absoluto	No, en absoluto	Claramente, no	3	2	3	4	4	4	4	0	4	3	3	1	3
									Igual que lo habitual	No, en absoluto	Bastante más que lo habitual	No, en absoluto	No, en absoluto	No, en absoluto	No, en absoluto	No, en absoluto	No, en absoluto	No, en absoluto	Mucho más que lo habitual	No, en absoluto	No, en absoluto	Mucho más que lo habitual	Igual que lo habitual	Igual que lo habitual	Mucho peor que lo habitual	Menos satisfecho que lo habitual	Más útil que lo habitual	Más que lo habitual	Mucho menos que lo habitual	No, en absoluto	No, en absoluto	No, en absoluto	Claramente, no	No, en absoluto	No, en absoluto	Claramente, no	1	0	3	2	2	3	2	3	1	2	3	2
Otros	Médico/a Adjunto/a	Hombre	55	Divorciado/a	No	No personas a cargo	No		Igual que lo habitual	Bastante más que lo habitual	Bastante más que lo habitual	Bastante más que lo habitual	No más que lo habitual	No más que lo habitual	Bastante más que lo habitual	No, en absoluto	No, en absoluto	Bastante más que lo habitual	No más que lo habitual	No, en absoluto	No, en absoluto	No, en absoluto	Igual que lo habitual	Igual que lo habitual	Mejor que lo habitual	Igual que lo habitual	Igual de útil que lo habitual	Más que lo habitual	Menos que lo habitual	No, en absoluto	No, en absoluto	No, en absoluto	Claramente, no	No, en absoluto	No, en absoluto	Claramente, no	3	1	2	4	4	4	4	4	4	3	1	3	3
Otros	Enfermero/a	Mujer	64	Viudo/a	No	Ancianos	No		Igual que lo habitual	No más que lo habitual	No más que lo habitual	No más que lo habitual	No, en absoluto	No, en absoluto	No, en absoluto	No más que lo habitual	No más que lo habitual	Bastante más que lo habitual	Bastante más que lo habitual	No más que lo habitual	No más que lo habitual	Bastante más que lo habitual	Igual que lo habitual	Igual que lo habitual	Igual que lo habitual	Igual que lo habitual	Igual de útil que lo habitual	Igual que lo habitual	Igual que lo habitual	No, en absoluto	No, en absoluto	No más de lo habitual	Claramente, no	No, en absoluto	No, en absoluto	Claramente, no	2	1	2	2	3	3	2	1	3	3	2	2	3
No realizo guardias.	Enfermero/a	Mujer	42	Casado/a	No	Niños	Sí		Peor que lo habitual	Mucho más que lo habitual	Mucho más que lo habitual	No más que lo habitual	Bastante más que lo habitual	No más que lo habitual	Bastante más que lo habitual	Bastante más que lo habitual	Bastante más que lo habitual	Bastante más que lo habitual	Mucho más que lo habitual	Bastante más que lo habitual	Bastante más que lo habitual	Bastante más que lo habitual	Más activo que lo habitual	Mucho más tiempo que lo habitual	Peor que lo habitual	Menos satisfecho que lo habitual	Igual de útil que lo habitual	Menos que lo habitual	Mucho menos que lo habitual	Bastante más que lo habitual	No más de lo habitual	No, en absoluto	Claramente, no	No más de lo habitual	No, en absoluto	Claramente, no	3	3	4	2	2	2	2	3	2	3	4	3	2
No realizo guardias.	Enfermero/a	Mujer	38	Casado/a	No	Niños	No		Peor que lo habitual	Bastante más que lo habitual	Bastante más que lo habitual	Bastante más que lo habitual	No más que lo habitual	No más que lo habitual	No, en absoluto	Mucho más que lo habitual	Bastante más que lo habitual	Mucho más que lo habitual	Mucho más que lo habitual	Mucho más que lo habitual	Mucho más que lo habitual	Mucho más que lo habitual	Igual que lo habitual	Peor que lo habitual	Mucho peor que lo habitual	Mucho menos satisfecho	Más útil que lo habitual	Menos que lo habitual	Mucho menos que lo habitual	No, en absoluto	No, en absoluto	No, en absoluto	Claramente, no	Bastante más que lo habitual	No, en absoluto	Claramente, no	3	3	4	3	3	2	1	3	3	3	3	0	4
Medicina		Mujer		Soltero/a	No		Sí		Peor que lo habitual	Bastante más que lo habitual	Bastante más que lo habitual	No, en absoluto		No más que lo habitual	No, en absoluto		Bastante más que lo habitual		No, en absoluto	No, en absoluto	No, en absoluto		Igual que lo habitual		Igual que lo habitual		Igual de útil que lo habitual		Igual que lo habitual		No, en absoluto	No, en absoluto		No, en absoluto	No, en absoluto	Claramente, no	3	0		4	4	4	4	0	4	4	4	1	4
Otros	Médico/a Adjunto/a	Mujer	38	Soltero/a	No	No personas a cargo	No		Igual que lo habitual	No más que lo habitual	No, en absoluto	No, en absoluto	Bastante más que lo habitual	No, en absoluto	No, en absoluto	No, en absoluto	No, en absoluto	No más que lo habitual	Bastante más que lo habitual	No más que lo habitual	No, en absoluto	No más que lo habitual	Igual que lo habitual	Mucho más tiempo que lo habitual	Igual que lo habitual	Igual que lo habitual	Igual de útil que lo habitual	Igual que lo habitual	Igual que lo habitual	No, en absoluto	No, en absoluto	No, en absoluto	Claramente, no	No, en absoluto	No, en absoluto	Claramente, no	1	0	1	4	4	4	3	0	4	4	1	2	3
No realizo guardias.	Enfermero/a	Hombre	26	Casado/a	No	No personas a cargo	No		Peor que lo habitual	No, en absoluto	Bastante más que lo habitual	Bastante más que lo habitual	Mucho más que lo habitual	No, en absoluto	No, en absoluto	Bastante más que lo habitual	No más que lo habitual	No más que lo habitual	No más que lo habitual	No, en absoluto	No, en absoluto	No, en absoluto	Igual que lo habitual	Igual que lo habitual	Igual que lo habitual	Más satisfecho	Más útil que lo habitual	Igual que lo habitual	Menos que lo habitual	No, en absoluto	No, en absoluto	No, en absoluto	Claramente, no	No, en absoluto	No, en absoluto	Claramente, no	1	1	2	2	3	3	2	1	3	1	2	2	3
No realizo guardias.	Enfermero/a	Mujer	29	Soltero/a	No	No personas a cargo	Sí		Peor que lo habitual	No, en absoluto	Bastante más que lo habitual	Bastante más que lo habitual	Bastante más que lo habitual	Bastante más que lo habitual	No, en absoluto	No más que lo habitual	No más que lo habitual	No, en absoluto	No, en absoluto	No, en absoluto	No, en absoluto		Igual que lo habitual	Igual que lo habitual	Igual que lo habitual	Igual que lo habitual	Igual de útil que lo habitual	Igual que lo habitual	Igual que lo habitual	No, en absoluto	No, en absoluto	No, en absoluto	Claramente, no	No, en absoluto	No, en absoluto	Claramente, no	1	0	1	3	3	3	3	0	3	3	3	1	3
No realizo guardias.	Otros	Mujer	60	Casado/a	Sí	No personas a cargo	No		Mucho peor que lo habitual	Bastante más que lo habitual	Mucho más que lo habitual	Mucho más que lo habitual	Mucho más que lo habitual	Mucho más que lo habitual	Bastante más que lo habitual	Mucho más que lo habitual	Mucho más que lo habitual	Mucho más que lo habitual	Mucho más que lo habitual	Bastante más que lo habitual	Bastante más que lo habitual	Mucho más que lo habitual	Bastante menos que lo habitual	Mucho más tiempo que lo habitual	Peor que lo habitual	Menos satisfecho que lo habitual	Igual de útil que lo habitual	Menos que lo habitual	Mucho menos que lo habitual	No más de lo habitual	Bastante más que lo habitual	No más de lo habitual	Me parece que no	Mucho más que lo habitual	No más de lo habitual	Me parece que no	3	3	4	1	1	1	1	3	1	0	4	1	1
Otros	Médico/a Adjunto/a	Hombre	34	Casado/a	No	Niños	No		Igual que lo habitual	No, en absoluto	No más que lo habitual	No, en absoluto	No más que lo habitual	No más que lo habitual	No, en absoluto	No más que lo habitual	No más que lo habitual	No más que lo habitual	Bastante más que lo habitual	No, en absoluto	No más que lo habitual	Bastante más que lo habitual	Más activo que lo habitual	Peor que lo habitual	Igual que lo habitual	Menos satisfecho que lo habitual	Igual de útil que lo habitual	Igual que lo habitual	Menos que lo habitual	No, en absoluto	No, en absoluto	No, en absoluto	Claramente, no	Bastante más que lo habitual	No, en absoluto	Claramente, no	4	2	4	3	3	2	2	4	3	2	2	3	1
No realizo guardias.	Médico/a Adjunto/a	Mujer	52	Casado/a	No	Ancianos	No		Igual que lo habitual	No más que lo habitual	No más que lo habitual	No más que lo habitual	No más que lo habitual	No más que lo habitual	No más que lo habitual	Bastante más que lo habitual	Bastante más que lo habitual	Bastante más que lo habitual	Bastante más que lo habitual	No más que lo habitual	No más que lo habitual	Bastante más que lo habitual	Bastante menos que lo habitual	Igual que lo habitual	Igual que lo habitual	Igual que lo habitual	Más útil que lo habitual	Más que lo habitual	Igual que lo habitual	No, en absoluto	No, en absoluto	No, en absoluto	Claramente, no	No, en absoluto	No, en absoluto	Claramente, no	2	1	3	3	4	4	3	3	4	3	2	3	3
Otros	Auxiliar de enfermería	Hombre	53	Casado/a	No	Ancianos	No		Peor que lo habitual	Bastante más que lo habitual	Bastante más que lo habitual	No, en absoluto	No más que lo habitual	No más que lo habitual	No, en absoluto	Bastante más que lo habitual	Bastante más que lo habitual	Bastante más que lo habitual	Bastante más que lo habitual	No, en absoluto	No más que lo habitual	No más que lo habitual	Igual que lo habitual	Igual que lo habitual	Igual que lo habitual	Igual que lo habitual	Igual de útil que lo habitual	Igual que lo habitual	Mucho menos que lo habitual	No, en absoluto	No, en absoluto	No, en absoluto	Claramente, no	No, en absoluto	No, en absoluto	Claramente, no	2	1	3	3	2	2	2	1	1	1	2	2	2
Otros	Celador/a	Mujer	60	Casado/a	No	No personas a cargo	No		Mucho peor que lo habitual	Mucho más que lo habitual	Mucho más que lo habitual	Bastante más que lo habitual	No más que lo habitual	No más que lo habitual	Bastante más que lo habitual	Mucho más que lo habitual	Mucho más que lo habitual	Mucho más que lo habitual	Mucho más que lo habitual	Mucho más que lo habitual	Bastante más que lo habitual	Mucho más que lo habitual	Más activo que lo habitual	Peor que lo habitual	Peor que lo habitual	Menos satisfecho que lo habitual	Más útil que lo habitual	Menos que lo habitual	Menos que lo habitual	No, en absoluto	No, en absoluto	No, en absoluto	Claramente, no	Bastante más que lo habitual	No, en absoluto	Claramente, no	4	2	4	3	3	2	2	2	2	0	4	2	2
Otros	Celador/a	Mujer	60	Casado/a	No	No personas a cargo	No		Mucho peor que lo habitual	Mucho más que lo habitual	Mucho más que lo habitual	Bastante más que lo habitual	No más que lo habitual	No más que lo habitual	Bastante más que lo habitual	Mucho más que lo habitual	Mucho más que lo habitual	Mucho más que lo habitual	Mucho más que lo habitual	Mucho más que lo habitual	Bastante más que lo habitual	Mucho más que lo habitual	Más activo que lo habitual	Peor que lo habitual	Peor que lo habitual	Menos satisfecho que lo habitual	Más útil que lo habitual	Menos que lo habitual	Menos que lo habitual	No, en absoluto	No, en absoluto	No, en absoluto	Claramente, no	Bastante más que lo habitual	No, en absoluto	Claramente, no	4	2	4	3	3	2	2	2	2	0	4	2	2
Otros	Celador/a	Mujer	60	Casado/a	No	No personas a cargo	No		Mucho peor que lo habitual	Mucho más que lo habitual	Mucho más que lo habitual	Bastante más que lo habitual	No más que lo habitual	No más que lo habitual	Bastante más que lo habitual	Mucho más que lo habitual	Mucho más que lo habitual	Mucho más que lo habitual	Mucho más que lo habitual	Mucho más que lo habitual	Bastante más que lo habitual	Mucho más que lo habitual	Más activo que lo habitual	Peor que lo habitual	Peor que lo habitual	Menos satisfecho que lo habitual	Más útil que lo habitual	Menos que lo habitual	Menos que lo habitual	No, en absoluto	No, en absoluto	No, en absoluto	Claramente, no	Bastante más que lo habitual	No, en absoluto	Claramente, no	4	2	4	3	3	2	2	2	2	0	4	2	2
Otros	Celador/a	Mujer	60	Casado/a	No	No personas a cargo	No		Mucho peor que lo habitual	Mucho más que lo habitual	Mucho más que lo habitual	Bastante más que lo habitual	No más que lo habitual	No más que lo habitual	Bastante más que lo habitual	Mucho más que lo habitual	Mucho más que lo habitual	Mucho más que lo habitual	Mucho más que lo habitual	Mucho más que lo habitual	Bastante más que lo habitual	Mucho más que lo habitual	Más activo que lo habitual	Peor que lo habitual	Peor que lo habitual	Menos satisfecho que lo habitual	Más útil que lo habitual	Menos que lo habitual	Menos que lo habitual	No, en absoluto	No, en absoluto	No, en absoluto	Claramente, no	Bastante más que lo habitual	No, en absoluto	Claramente, no	4	2	4	3	3	2	2	2	2	0	4	2	2
Medicina	Médico/a Adjunto/a	Hombre	33	Soltero/a	No	No personas a cargo	No		Peor que lo habitual	No más que lo habitual	Bastante más que lo habitual	Bastante más que lo habitual	No, en absoluto	No, en absoluto	Bastante más que lo habitual	Bastante más que lo habitual	Bastante más que lo habitual	Mucho más que lo habitual	Bastante más que lo habitual	No, en absoluto	No, en absoluto	No más que lo habitual	Igual que lo habitual	Peor que lo habitual	Mucho peor que lo habitual	Más satisfecho	Igual de útil que lo habitual	Igual que lo habitual	Mucho menos que lo habitual	No, en absoluto	No, en absoluto	No, en absoluto	Claramente, no	Bastante más que lo habitual	No, en absoluto	Claramente, no	2	1	3	4	4	4	3	2	3	3	1	2	3
No realizo guardias.	Enfermero/a	Mujer	24	Soltero/a	No	No personas a cargo	Sí		Peor que lo habitual	Bastante más que lo habitual	Bastante más que lo habitual	Bastante más que lo habitual	Mucho más que lo habitual	Mucho más que lo habitual	Bastante más que lo habitual	Mucho más que lo habitual	Mucho más que lo habitual	Bastante más que lo habitual	No más que lo habitual	Bastante más que lo habitual	Bastante más que lo habitual	No más que lo habitual	Igual que lo habitual	Igual que lo habitual	Igual que lo habitual	Igual que lo habitual	Igual de útil que lo habitual	Igual que lo habitual	Menos que lo habitual	No, en absoluto	No, en absoluto	No, en absoluto	Claramente, no	No, en absoluto	No, en absoluto	Claramente, no	3	1	2	2	3	0	4	1	3	2	1	3	2
No realizo guardias.	Auxiliar de enfermería	Hombre	58	Casado/a	No	No personas a cargo	No		Peor que lo habitual	Bastante más que lo habitual	Bastante más que lo habitual	No más que lo habitual	Bastante más que lo habitual	No más que lo habitual	No más que lo habitual	No más que lo habitual	No más que lo habitual	No más que lo habitual	No más que lo habitual	No, en absoluto	No, en absoluto	No más que lo habitual	Bastante menos que lo habitual	Igual que lo habitual	Mejor que lo habitual	Igual que lo habitual	Igual de útil que lo habitual	Igual que lo habitual	Menos que lo habitual	No, en absoluto	No, en absoluto	No, en absoluto	Claramente, no	No, en absoluto	No, en absoluto	Claramente, no	1	1	3	2	3	2	1	0	3	2	1	1	1
No realizo guardias.	Enfermero/a	Mujer	53	Casado/a	No	Niños	Sí		Peor que lo habitual	Bastante más que lo habitual	Bastante más que lo habitual	No más que lo habitual	No, en absoluto	No, en absoluto	No más que lo habitual	No más que lo habitual	No más que lo habitual	No, en absoluto	No más que lo habitual	No, en absoluto	No más que lo habitual	No, en absoluto	Igual que lo habitual	Peor que lo habitual	Peor que lo habitual	Menos satisfecho que lo habitual	Igual de útil que lo habitual	Igual que lo habitual	Igual que lo habitual	No, en absoluto	No, en absoluto	No, en absoluto	Claramente, no	No, en absoluto	No, en absoluto	Claramente, no	2	1	2	2	3	3	3	1	3	3	1	2	3
No realizo guardias.	Celador/a	Mujer	55	Casado/a	No	No personas a cargo	No		Peor que lo habitual	Bastante más que lo habitual	Mucho más que lo habitual	No más que lo habitual	Bastante más que lo habitual	Bastante más que lo habitual	No más que lo habitual	Mucho más que lo habitual	Mucho más que lo habitual	Bastante más que lo habitual	No más que lo habitual	No, en absoluto	Bastante más que lo habitual	No más que lo habitual	Bastante menos que lo habitual	Peor que lo habitual	Igual que lo habitual	Igual que lo habitual	Igual de útil que lo habitual	Igual que lo habitual	Menos que lo habitual	No, en absoluto	No, en absoluto	No, en absoluto	Claramente, no	No, en absoluto	No, en absoluto	Claramente, no	2	2	2	3	3	2	2	2	2	0	2	1	3
No realizo guardias.	Auxiliar de enfermería	Mujer	52	Casado/a	No	No personas a cargo	Sí		Mucho peor que lo habitual	Bastante más que lo habitual	Bastante más que lo habitual	Bastante más que lo habitual	Bastante más que lo habitual	Bastante más que lo habitual	No más que lo habitual	Mucho más que lo habitual	Mucho más que lo habitual	Mucho más que lo habitual	Mucho más que lo habitual	Bastante más que lo habitual	Bastante más que lo habitual	Bastante más que lo habitual	Bastante menos que lo habitual	Mucho más tiempo que lo habitual	Mucho peor que lo habitual	Mucho menos satisfecho	Menos útil que lo habitual	Menos que lo habitual	Mucho menos que lo habitual	No más de lo habitual	Bastante más que lo habitual	Bastante más que lo habitual	Claramente, no	Bastante más que lo habitual	No, en absoluto	Claramente, no	4	4	3	2	2	2	1	3	2	2	4	3	1
No realizo guardias.	Auxiliar de enfermería	Mujer	28	Soltero/a	No	No personas a cargo	No		Peor que lo habitual	Bastante más que lo habitual	Bastante más que lo habitual	Bastante más que lo habitual	Bastante más que lo habitual	Mucho más que lo habitual	Mucho más que lo habitual	Mucho más que lo habitual	Bastante más que lo habitual	Bastante más que lo habitual	Bastante más que lo habitual	No, en absoluto	Bastante más que lo habitual	Bastante más que lo habitual	Igual que lo habitual	Igual que lo habitual	Mucho peor que lo habitual	Mucho menos satisfecho	Igual de útil que lo habitual	Igual que lo habitual	Mucho menos que lo habitual	No, en absoluto	No, en absoluto	No, en absoluto	Claramente, no	No, en absoluto	No, en absoluto	Claramente, no	3	2	3	3	3	3	3	2	2	2	4	2	2
No realizo guardias.	Auxiliar de enfermería	Mujer	49	Casado/a	No	Niños	Sí		Peor que lo habitual	Mucho más que lo habitual	Mucho más que lo habitual	Mucho más que lo habitual	No, en absoluto	No, en absoluto	No, en absoluto	Bastante más que lo habitual	Bastante más que lo habitual	Bastante más que lo habitual	Bastante más que lo habitual	Bastante más que lo habitual	Bastante más que lo habitual	Bastante más que lo habitual	Más activo que lo habitual	Peor que lo habitual	Mucho peor que lo habitual	Mucho menos satisfecho	Igual de útil que lo habitual	Menos que lo habitual	Menos que lo habitual	Bastante más que lo habitual	No, en absoluto	No, en absoluto	Claramente, no	Mucho más que lo habitual	No, en absoluto	Claramente, no	2	3	3	2	1	1	0	3	2	0	3	4	2
No realizo guardias.	Enfermero/a	Mujer	39	Casado/a	Sí	No personas a cargo	No		Peor que lo habitual	Mucho más que lo habitual	Bastante más que lo habitual	Mucho más que lo habitual	No más que lo habitual	No, en absoluto	Bastante más que lo habitual	No más que lo habitual	No más que lo habitual	Bastante más que lo habitual	Mucho más que lo habitual	No, en absoluto	No, en absoluto	Bastante más que lo habitual	Bastante menos que lo habitual	Peor que lo habitual	Igual que lo habitual	Igual que lo habitual	Más útil que lo habitual	Más que lo habitual	Menos que lo habitual	No, en absoluto	No, en absoluto	No, en absoluto	Claramente, no	No, en absoluto	No, en absoluto	Claramente, no	3	1	3	3	3	3	3	2	3	2	3	2	1
No realizo guardias.	Celador/a	Mujer	42	Soltero/a	No	No personas a cargo	No		Peor que lo habitual	Bastante más que lo habitual	Bastante más que lo habitual	No más que lo habitual	Bastante más que lo habitual	No, en absoluto	No, en absoluto	Bastante más que lo habitual	Bastante más que lo habitual	Bastante más que lo habitual	No, en absoluto	No, en absoluto	No, en absoluto	No, en absoluto	Igual que lo habitual	Igual que lo habitual	Mejor que lo habitual	Más satisfecho	Igual de útil que lo habitual	Igual que lo habitual	Menos que lo habitual	No, en absoluto	No, en absoluto	No, en absoluto	Claramente, no	No, en absoluto	No, en absoluto	Claramente, no	2	0	3	3	3	3	3	1	3	2	2	1	2
No realizo guardias.	Otros	Mujer	39	Soltero/a	No	Niños	No		Peor que lo habitual	No, en absoluto	No, en absoluto	No, en absoluto	No, en absoluto	No, en absoluto	No, en absoluto	No, en absoluto	No, en absoluto	No, en absoluto	No más que lo habitual	Bastante más que lo habitual	No, en absoluto	No, en absoluto	Igual que lo habitual	Igual que lo habitual	Igual que lo habitual	Igual que lo habitual	Igual de útil que lo habitual	Igual que lo habitual	Igual que lo habitual	No, en absoluto	No, en absoluto	No, en absoluto	Claramente, no	No, en absoluto	No, en absoluto	Claramente, no	1	2	2	4	4	4	3	0	4	4	1	0	4
No realizo guardias.	Otros	Mujer	33	Soltero/a	No	No personas a cargo	No		Igual que lo habitual	No, en absoluto	No más que lo habitual	No más que lo habitual	No más que lo habitual	No más que lo habitual	No, en absoluto	No más que lo habitual	No, en absoluto	No, en absoluto	No más que lo habitual	No, en absoluto	No, en absoluto	No, en absoluto	Igual que lo habitual	Igual que lo habitual	Igual que lo habitual	Igual que lo habitual	Igual de útil que lo habitual	Igual que lo habitual	Igual que lo habitual	No, en absoluto	No, en absoluto	No, en absoluto	Claramente, no	No, en absoluto	No, en absoluto	Claramente, no	1	1	1	3	3	3	3	1	3	3	0	0	4
No realizo guardias.	Otros	Mujer		Casado/a	No	Niños	No		Igual que lo habitual	No, en absoluto	No más que lo habitual	No, en absoluto	No, en absoluto	No, en absoluto	No, en absoluto	Bastante más que lo habitual	No más que lo habitual	Bastante más que lo habitual	Bastante más que lo habitual	No, en absoluto	No más que lo habitual	No más que lo habitual	Bastante menos que lo habitual	Igual que lo habitual	Igual que lo habitual	Igual que lo habitual	Igual de útil que lo habitual	Igual que lo habitual	Igual que lo habitual	No, en absoluto	No, en absoluto	No, en absoluto	Claramente, no	No, en absoluto	No, en absoluto	Claramente, no	2	0	2	3	3	3	3	0	3	2	1	2	3
No realizo guardias.	Otros		61	Divorciado/a	No	Niños	No		Peor que lo habitual	No más que lo habitual	No más que lo habitual	No más que lo habitual	No, en absoluto	No, en absoluto	No, en absoluto	No más que lo habitual	No más que lo habitual	No, en absoluto	No más que lo habitual	No, en absoluto	No, en absoluto	No, en absoluto	Igual que lo habitual	Igual que lo habitual	Igual que lo habitual	Igual que lo habitual	Igual de útil que lo habitual	Igual que lo habitual	Igual que lo habitual	No, en absoluto	No, en absoluto	No, en absoluto	Claramente, no	No, en absoluto	No, en absoluto	Claramente, no	2	1	1	3	3	3	3	1	3	2	1	1	2
No realizo guardias.	Otros	Mujer	57	Divorciado/a	No	Otros	No		Peor que lo habitual	Bastante más que lo habitual	Bastante más que lo habitual	No, en absoluto	No, en absoluto	No, en absoluto	No, en absoluto	No más que lo habitual	Bastante más que lo habitual	No, en absoluto	No, en absoluto	No, en absoluto	No, en absoluto	No, en absoluto	Bastante menos que lo habitual	Peor que lo habitual	Igual que lo habitual	Igual que lo habitual	Igual de útil que lo habitual	Igual que lo habitual	Más que lo habitual	No, en absoluto	No, en absoluto	No, en absoluto	Claramente, no	No, en absoluto	No, en absoluto	Claramente, no	2	1	1	3	2	3	2	1	2	2	1	2	2
No realizo guardias.	Enfermero/a	Mujer	42	Casado/a	No	Niños	No		Peor que lo habitual	Bastante más que lo habitual	Mucho más que lo habitual	Bastante más que lo habitual	Bastante más que lo habitual	No más que lo habitual	Bastante más que lo habitual	Bastante más que lo habitual	Bastante más que lo habitual	Bastante más que lo habitual	Bastante más que lo habitual	No, en absoluto	Bastante más que lo habitual	Bastante más que lo habitual	Igual que lo habitual	Igual que lo habitual	Peor que lo habitual	Menos satisfecho que lo habitual	Igual de útil que lo habitual	Igual que lo habitual	Menos que lo habitual	No, en absoluto	No, en absoluto	No, en absoluto	Claramente, no	No, en absoluto	No, en absoluto	Claramente, no	3	3	3	3	2	2	2	2	3	2	3	2	1
No realizo guardias.	Médico/a Adjunto/a	Hombre	49	Casado/a	No	Niños	No		Igual que lo habitual	No, en absoluto	No, en absoluto	No, en absoluto	No, en absoluto	No, en absoluto	No, en absoluto	No, en absoluto	No más que lo habitual	No, en absoluto	No, en absoluto	No, en absoluto	No, en absoluto	No, en absoluto	Igual que lo habitual	Igual que lo habitual	Igual que lo habitual	Igual que lo habitual	Igual de útil que lo habitual	Igual que lo habitual	Igual que lo habitual	No, en absoluto	No, en absoluto	No, en absoluto	Claramente, no	No, en absoluto	No, en absoluto	Claramente, no	1	1	1	4	4	4	3	1	3	3	1	3	3
No realizo guardias.	Enfermero/a	Mujer	55	Casado/a	No	No personas a cargo	No		Igual que lo habitual	No más que lo habitual	No más que lo habitual	No más que lo habitual	No más que lo habitual	No más que lo habitual	No, en absoluto	Bastante más que lo habitual	Bastante más que lo habitual	Bastante más que lo habitual	Bastante más que lo habitual	No, en absoluto	No más que lo habitual	No más que lo habitual	Más activo que lo habitual	Igual que lo habitual	Igual que lo habitual	Igual que lo habitual	Igual de útil que lo habitual	Igual que lo habitual	Igual que lo habitual	No, en absoluto	No, en absoluto	No, en absoluto	Claramente, no	No, en absoluto	No, en absoluto	Claramente, no	1	1	2	2	2	2	2	1	2	2	2	2	2
No realizo guardias.	Otros	Hombre	36	Soltero/a	No	No personas a cargo	No		Peor que lo habitual	Bastante más que lo habitual	Bastante más que lo habitual	No, en absoluto	No más que lo habitual	No más que lo habitual	No, en absoluto	Bastante más que lo habitual	Bastante más que lo habitual	No más que lo habitual	No, en absoluto	No, en absoluto	No más que lo habitual	No, en absoluto	Igual que lo habitual	Igual que lo habitual	Igual que lo habitual	Igual que lo habitual	Mucho menos útil que lo habitual	Más que lo habitual	Igual que lo habitual	No, en absoluto	No, en absoluto	No, en absoluto	Me parece que no	No, en absoluto	No, en absoluto	Me parece que no	1	0	2	4	4	4	1	2	4	3	2	4	4
Medicina	Médico/a Adjunto/a	Mujer	30	Soltero/a	No	No personas a cargo	Sí		Peor que lo habitual	No más que lo habitual	Bastante más que lo habitual	No más que lo habitual	Bastante más que lo habitual	Bastante más que lo habitual	No, en absoluto	Bastante más que lo habitual	Bastante más que lo habitual	Bastante más que lo habitual	Bastante más que lo habitual	No, en absoluto	No más que lo habitual	Bastante más que lo habitual	Igual que lo habitual	Igual que lo habitual	Peor que lo habitual	Menos satisfecho que lo habitual	Menos útil que lo habitual	Menos que lo habitual	Menos que lo habitual	No más de lo habitual	No, en absoluto	No, en absoluto	Claramente, no	No, en absoluto	No, en absoluto	Claramente, no	3	3	3	2	2	2	1	3	2	2	3	2	2
No realizo guardias.	Otros	Mujer	53	Soltero/a	Sí	No personas a cargo	No		Peor que lo habitual	Bastante más que lo habitual	Bastante más que lo habitual	Bastante más que lo habitual	Bastante más que lo habitual	Bastante más que lo habitual	No más que lo habitual	No más que lo habitual	No más que lo habitual	Bastante más que lo habitual	Bastante más que lo habitual	No, en absoluto	Bastante más que lo habitual	No más que lo habitual	Igual que lo habitual	Igual que lo habitual	Peor que lo habitual	Igual que lo habitual	Igual de útil que lo habitual	Igual que lo habitual	Igual que lo habitual	No, en absoluto	No, en absoluto	No, en absoluto	Claramente, no	No, en absoluto	No, en absoluto	Claramente, no	1	1	3	3	2	2	2	2	3	2	3	3	3
Otros	Enfermero/a	Mujer	64	Casado/a	No	No personas a cargo	No		Igual que lo habitual	No, en absoluto	No, en absoluto	No, en absoluto	No más que lo habitual		No, en absoluto	No más que lo habitual	No más que lo habitual	No, en absoluto	No, en absoluto	No, en absoluto	No, en absoluto	No, en absoluto	Igual que lo habitual	Igual que lo habitual	Igual que lo habitual	Igual que lo habitual	Igual de útil que lo habitual	Igual que lo habitual	Igual que lo habitual	No, en absoluto	No, en absoluto	No, en absoluto	Claramente, no	No, en absoluto	No, en absoluto	Claramente, no	1	0	1	4	3	3	4	3	3	3	1	2	3
No realizo guardias.	Otros	Mujer	43	Casado/a	No	No personas a cargo	No		Peor que lo habitual	Bastante más que lo habitual	Bastante más que lo habitual	Bastante más que lo habitual	Bastante más que lo habitual	Bastante más que lo habitual	Bastante más que lo habitual	No más que lo habitual	No más que lo habitual	Bastante más que lo habitual	Bastante más que lo habitual	Bastante más que lo habitual	Bastante más que lo habitual	No más que lo habitual	Bastante menos que lo habitual	Peor que lo habitual	Peor que lo habitual	Menos satisfecho que lo habitual	Más útil que lo habitual	Igual que lo habitual	Menos que lo habitual	No, en absoluto	No, en absoluto	No, en absoluto	Claramente, no	No, en absoluto	No, en absoluto	Claramente, no	3	1	4	2	1	2	2	2	2	2	2	2	2
No realizo guardias.	Otros	Mujer	47	Casado/a	No	Niños	No		Mucho peor que lo habitual	Bastante más que lo habitual	Mucho más que lo habitual	Bastante más que lo habitual	Bastante más que lo habitual	Bastante más que lo habitual	No, en absoluto	Bastante más que lo habitual	Bastante más que lo habitual	Bastante más que lo habitual	No más que lo habitual	No más que lo habitual	Bastante más que lo habitual	No más que lo habitual	Más activo que lo habitual	Peor que lo habitual	Igual que lo habitual	Igual que lo habitual	Más útil que lo habitual	Menos que lo habitual	Menos que lo habitual	No, en absoluto	No, en absoluto	No, en absoluto	Claramente, no	No, en absoluto	No, en absoluto	Claramente, no	2	2	3	2	2	2	2	2	2	1	1	2	1
Medicina	Auxiliar de enfermería	Mujer	45	Soltero/a	No	No personas a cargo	No		Peor que lo habitual	Bastante más que lo habitual	No más que lo habitual	Bastante más que lo habitual	Bastante más que lo habitual	No más que lo habitual	No, en absoluto	Bastante más que lo habitual	Mucho más que lo habitual	Bastante más que lo habitual	Bastante más que lo habitual	No más que lo habitual	No más que lo habitual	Bastante más que lo habitual	Bastante menos que lo habitual	Peor que lo habitual	Peor que lo habitual	Igual que lo habitual	Más útil que lo habitual	Menos que lo habitual	Mucho menos que lo habitual	No, en absoluto	No, en absoluto	No, en absoluto	Claramente, no	No más de lo habitual	No, en absoluto	Me parece que no	2	1	3	3	3	3	2	3	3	2	1	4	3
No realizo guardias.	Auxiliar de enfermería	Hombre	20	Soltero/a	No	No personas a cargo	No		Igual que lo habitual	No, en absoluto	Bastante más que lo habitual	No más que lo habitual	Bastante más que lo habitual	No, en absoluto	Bastante más que lo habitual	Bastante más que lo habitual	No más que lo habitual	Bastante más que lo habitual	No más que lo habitual	Bastante más que lo habitual	Bastante más que lo habitual	No más que lo habitual	Igual que lo habitual	Igual que lo habitual	Mejor que lo habitual	Más satisfecho	Más útil que lo habitual	Menos que lo habitual	Menos que lo habitual	No, en absoluto	No, en absoluto	No, en absoluto	Claramente, no	No, en absoluto	No, en absoluto	Claramente, no	2	1	3	4	3	3	2	3	3	2	3	3	2
No realizo guardias.	Otros	Mujer	42	Casado/a	No	Niños	No		Igual que lo habitual	No, en absoluto	No más que lo habitual	No más que lo habitual	Bastante más que lo habitual	Bastante más que lo habitual	No, en absoluto	Bastante más que lo habitual	Bastante más que lo habitual	Bastante más que lo habitual	Bastante más que lo habitual	No, en absoluto	Bastante más que lo habitual	Bastante más que lo habitual	Igual que lo habitual	Mucho más tiempo que lo habitual	Peor que lo habitual	Menos satisfecho que lo habitual	Igual de útil que lo habitual	Igual que lo habitual	Más que lo habitual	No, en absoluto	No, en absoluto	No, en absoluto	Claramente, no	No, en absoluto	No, en absoluto	Claramente, no	2	2	3	3	4	3	2	2	3	2	2	0	0
		Mujer		Viudo/a	No	Ancianos	No															Bastante más que lo habitual	Mucho menos que lo habitual	Mucho más tiempo que lo habitual	Peor que lo habitual	Mucho menos satisfecho	Mucho menos útil que lo habitual			Mucho más que lo habitual	Mucho más que lo habitual	Mucho más que lo habitual	Claramente, lo he pensado	Bastante más que lo habitual	Mucho más que lo habitual	Se me ha cruzado por la mente			4
Otros	Médico/a Adjunto/a	Mujer	49	Casado/a	Sí	Niños	No		Peor que lo habitual	Bastante más que lo habitual	Bastante más que lo habitual	No más que lo habitual	No más que lo habitual	No más que lo habitual	No más que lo habitual	No más que lo habitual	No más que lo habitual	Bastante más que lo habitual	Mucho más que lo habitual	Bastante más que lo habitual	Mucho más que lo habitual	Mucho más que lo habitual	Bastante menos que lo habitual	Mucho más tiempo que lo habitual	Igual que lo habitual	Igual que lo habitual	Igual de útil que lo habitual	Menos que lo habitual	Menos que lo habitual	No más de lo habitual	No más de lo habitual	No más de lo habitual	Claramente, no	Bastante más que lo habitual	No, en absoluto	Claramente, no	3	2	3	2	2	2	2	3	3	2	2	2	2
No realizo guardias.	Enfermero/a	Mujer	32	Casado/a	No	No personas a cargo	No		Mucho peor que lo habitual	Mucho más que lo habitual	Mucho más que lo habitual	Mucho más que lo habitual	Mucho más que lo habitual	Mucho más que lo habitual	Bastante más que lo habitual	Mucho más que lo habitual	Mucho más que lo habitual	Mucho más que lo habitual	Mucho más que lo habitual	Mucho más que lo habitual	Mucho más que lo habitual	Mucho más que lo habitual	Bastante menos que lo habitual	Peor que lo habitual	Peor que lo habitual	Menos satisfecho que lo habitual	Menos útil que lo habitual	Menos que lo habitual	Mucho menos que lo habitual	Bastante más que lo habitual	Bastante más que lo habitual	No, en absoluto	Claramente, no	Bastante más que lo habitual	No, en absoluto	Claramente, no	4	4	4	0	0	0	0	4	0	0	4	0	0
No realizo guardias.	Médico/a Adjunto/a	Mujer	61	Casado/a	No	No personas a cargo	No		Peor que lo habitual	No más que lo habitual	Bastante más que lo habitual	No más que lo habitual	No más que lo habitual	No más que lo habitual	No, en absoluto	Bastante más que lo habitual	Bastante más que lo habitual	No más que lo habitual	No más que lo habitual	Bastante más que lo habitual	No más que lo habitual	No más que lo habitual	Igual que lo habitual	Igual que lo habitual	Igual que lo habitual	Igual que lo habitual	Igual de útil que lo habitual	Igual que lo habitual	Igual que lo habitual	No, en absoluto	No, en absoluto	No, en absoluto	Claramente, no	No más de lo habitual	No, en absoluto	Claramente, no	1	1	2	3	4	3	4	4	4	3	2	2	4
No realizo guardias.	Enfermero/a	Mujer	38	Soltero/a	No	Niños	Sí		Mucho peor que lo habitual	Mucho más que lo habitual	Mucho más que lo habitual	Mucho más que lo habitual	Mucho más que lo habitual	Bastante más que lo habitual	Bastante más que lo habitual	Bastante más que lo habitual	Mucho más que lo habitual	Mucho más que lo habitual	Mucho más que lo habitual	Mucho más que lo habitual	Mucho más que lo habitual	Mucho más que lo habitual	Igual que lo habitual	Mucho más tiempo que lo habitual	Mejor que lo habitual	Más satisfecho	Igual de útil que lo habitual	Mucho menos que lo habitual	Mucho menos que lo habitual	No, en absoluto	No, en absoluto	No, en absoluto	Claramente, no	Bastante más que lo habitual	No, en absoluto	Claramente, no	4	3	4	2	3	2	1	3	1	0	4	3	0
No realizo guardias.	Enfermero/a	Mujer	37	Casado/a	No	Niños	No		Mucho peor que lo habitual	Mucho más que lo habitual	Bastante más que lo habitual	Mucho más que lo habitual	Mucho más que lo habitual	Mucho más que lo habitual	Mucho más que lo habitual	Mucho más que lo habitual	Mucho más que lo habitual	Mucho más que lo habitual	Mucho más que lo habitual	Bastante más que lo habitual	Bastante más que lo habitual	Bastante más que lo habitual	Igual que lo habitual	Igual que lo habitual	Igual que lo habitual	Igual que lo habitual	Igual de útil que lo habitual	Igual que lo habitual	Mucho menos que lo habitual	No, en absoluto	No, en absoluto	No, en absoluto	Claramente, no	No, en absoluto	No, en absoluto	Claramente, no	1	1	3	4	4	3	3	0	4	1	3	4	1
No realizo guardias.	Otros	Hombre	48	Casado/a	No	Niños	Sí		Peor que lo habitual	Bastante más que lo habitual	Bastante más que lo habitual	Bastante más que lo habitual	Bastante más que lo habitual	Bastante más que lo habitual	Bastante más que lo habitual	Bastante más que lo habitual	Bastante más que lo habitual	Bastante más que lo habitual	Bastante más que lo habitual	No, en absoluto	No más que lo habitual	No más que lo habitual	Igual que lo habitual	Igual que lo habitual	Igual que lo habitual	Igual que lo habitual	Igual de útil que lo habitual	Igual que lo habitual	Mucho menos que lo habitual	No más de lo habitual	No, en absoluto	No, en absoluto	Claramente, no	No, en absoluto	No, en absoluto	Claramente, no	1	0	1	2	1	2	2	3	2	1	1	3	3
No realizo guardias.	Auxiliar de enfermería	Mujer	53	Divorciado/a	No	Ancianos	No		Peor que lo habitual	Bastante más que lo habitual	Bastante más que lo habitual	No más que lo habitual	No más que lo habitual	No más que lo habitual	No más que lo habitual	No más que lo habitual	No más que lo habitual	No más que lo habitual	Bastante más que lo habitual	No más que lo habitual	Bastante más que lo habitual	Bastante más que lo habitual	Más activo que lo habitual	Peor que lo habitual	Peor que lo habitual	Menos satisfecho que lo habitual	Menos útil que lo habitual	Menos que lo habitual	Menos que lo habitual	Bastante más que lo habitual	Bastante más que lo habitual	No, en absoluto	Claramente, no	Bastante más que lo habitual	No, en absoluto	Claramente, no	3	3	3	2	2	2	2	3	2	0	3	3	2
Otros	Médico/a Adjunto/a	Mujer	58	Soltero/a	No	No personas a cargo	No		Igual que lo habitual	No, en absoluto	No, en absoluto	No, en absoluto	Bastante más que lo habitual	Bastante más que lo habitual	Bastante más que lo habitual	Mucho más que lo habitual	Bastante más que lo habitual	Bastante más que lo habitual	Bastante más que lo habitual	Bastante más que lo habitual	No, en absoluto	Bastante más que lo habitual	Igual que lo habitual	Igual que lo habitual	Igual que lo habitual	Igual que lo habitual	Igual de útil que lo habitual	Igual que lo habitual	Más que lo habitual	No, en absoluto	No, en absoluto	No, en absoluto	Claramente, no	No, en absoluto	No, en absoluto	Claramente, no	2	2	2	3	3	3	2	1	2	2	4	3	3
No realizo guardias.	Enfermero/a	Mujer	40	Casado/a	No	Niños	No		Igual que lo habitual	No más que lo habitual	No más que lo habitual	No, en absoluto	Mucho más que lo habitual	Bastante más que lo habitual	No más que lo habitual	No más que lo habitual	No más que lo habitual	No más que lo habitual	Bastante más que lo habitual	Bastante más que lo habitual	No más que lo habitual	No, en absoluto	Igual que lo habitual	Igual que lo habitual	Igual que lo habitual	Igual que lo habitual	Igual de útil que lo habitual	Igual que lo habitual	Igual que lo habitual	No, en absoluto	No, en absoluto	No, en absoluto	Claramente, no	No, en absoluto	No, en absoluto	Claramente, no	0	2	2	1	1	1	3	1	1	0	3	3	2
No realizo guardias.	Enfermero/a	Mujer	45	Casado/a	No	Niños	No		Peor que lo habitual	Bastante más que lo habitual	Mucho más que lo habitual	No más que lo habitual	Bastante más que lo habitual	Bastante más que lo habitual	No, en absoluto	Bastante más que lo habitual	Bastante más que lo habitual	Bastante más que lo habitual	Bastante más que lo habitual	No, en absoluto		Bastante más que lo habitual	Igual que lo habitual	Igual que lo habitual	Igual que lo habitual	Igual que lo habitual	Igual de útil que lo habitual	Igual que lo habitual	Mucho menos que lo habitual	No, en absoluto	Bastante más que lo habitual	No, en absoluto	Me parece que no	No, en absoluto	No, en absoluto	Claramente, no	3	1	3	4	2	4	3	1	4	3	2	2	3
Otros	Médico/a Adjunto/a	Mujer	29	Soltero/a	No	No personas a cargo	No		Mejor que lo habitual	No más que lo habitual	No, en absoluto	No más que lo habitual	No, en absoluto	No, en absoluto	No, en absoluto	Mucho más que lo habitual	Bastante más que lo habitual	Bastante más que lo habitual	No más que lo habitual	No, en absoluto	No, en absoluto	No, en absoluto	Bastante menos que lo habitual	Igual que lo habitual	Peor que lo habitual	Menos satisfecho que lo habitual	Igual de útil que lo habitual	Igual que lo habitual	Igual que lo habitual	No, en absoluto	No, en absoluto	No, en absoluto	Claramente, no	No, en absoluto	No, en absoluto	Claramente, no	3	3	3	3	4	3	3	0	3	2	0	4	4
No realizo guardias.	Enfermero/a	Mujer	36	Casado/a	No	Niños	No		Peor que lo habitual	Bastante más que lo habitual	Mucho más que lo habitual	Bastante más que lo habitual	Bastante más que lo habitual	Bastante más que lo habitual	No, en absoluto	Mucho más que lo habitual	Mucho más que lo habitual	Mucho más que lo habitual	Mucho más que lo habitual	Bastante más que lo habitual	Bastante más que lo habitual	Mucho más que lo habitual	Igual que lo habitual	Igual que lo habitual	Igual que lo habitual	Igual que lo habitual	Igual de útil que lo habitual	Igual que lo habitual	Menos que lo habitual	No, en absoluto	No, en absoluto	No, en absoluto	Claramente, no	No, en absoluto	No, en absoluto	Claramente, no	2	1	1	1	1	1	1	1	1	1	3	3	3
Otros	Otros	Mujer	34	Soltero/a	No	No personas a cargo	No		Mucho peor que lo habitual	Mucho más que lo habitual	Mucho más que lo habitual	Mucho más que lo habitual	Mucho más que lo habitual	Mucho más que lo habitual	Mucho más que lo habitual	Mucho más que lo habitual	Mucho más que lo habitual	Mucho más que lo habitual	Mucho más que lo habitual	No, en absoluto	Mucho más que lo habitual	Mucho más que lo habitual	Igual que lo habitual	Peor que lo habitual	Igual que lo habitual	Más satisfecho	Más útil que lo habitual	Más que lo habitual	Mucho menos que lo habitual	No, en absoluto	No más de lo habitual	No más de lo habitual	Me parece que no	Mucho más que lo habitual	No más de lo habitual	Me parece que no	4	3	4	2	4	2	1	4	2	2	3	4	2
[truncated: 123 more rows]
[truncated: 9 more columns]
